# Supplementary material for: A Web-Based Computerized Adaptive Testing (CAT) to Assess Patient Perception in Hospitalization
Source: J Med Internet Res. 2011 Aug 15;13(3):e61. doi: 10.2196/jmir.1785 (PMC3222179; doi:10.2196/jmir.1785)
Supplement: Supplementary file 1 [file jmir_v13i3e61_app1.zip]

Archive with 7 entries (6 files):
- cat/
- cat/002_cat_HSR_eap.xls
- cat/10.wav
- cat/2.jpg
- cat/nopic.gif
- cat/nopic.jpg
- cat/Thumbs.db
