# Supplementary material for: A Web-Based Computerized Adaptive Testing (CAT) to Assess Patient Perception in Hospitalization
Source: J Med Internet Res. 2011 Aug 15;13(3):e61. doi: 10.2196/jmir.1785 (PMC3222179; doi:10.2196/jmir.1785)
Supplement: Supplementary file 1 [file jmir_v13i3e61_app1.zip › cat/002_cat_HSR_eap.xls]

## Sheet: simulation
F欄=Yi	3.78	2.76	2.22	1.58	0.67	0.42	-0.3	-0.63	-0.71	-0.95	-1.08	-1.1	-1.1	-1.1	-1.1	-1.12	-1.12	-1.12																							F欄=Yi
-0.327071	0	2	1	2	2	2	2	1	1	2	2	3	2	3	2	2	2	2																							-0.327071
1.36911	2	2	1	2	2	2	1	3	3	3	3	3	3	3	3	4	4	2																							1.36911
-0.667567	1	1	1	2	2	2	2	2	2	2	2	2	3	3	2	3	1	2																							-0.667567
-0.721609	0	1	2	1	2	2	2	2	2	2	2	2	2	2	3	2	2	3																							-0.721609
-0.391875	1	1	0	1	2	2	2	2	2	3	1	2	2	3	2	2	2	3																							-0.391875
0.427484	1	1	1	1	2	2	2	3	3	2	3	3	3	3	2	2	3	3																							0.427484
0.311053	0	2	1	1	2	2	2	2	3	2	2	2	2	2	3	3	2	2																							0.311053
-1.38831	1	1	0	2	1	2	2	2	2	2	1	2	1	2	2	1	2	1																							-1.38831
0.754965	0	2	3	2	2	2	2	2	2	2	3	2	3	3	3	3	3	2																							0.754965
2.49736	2	2	2	2	3	3	2	3	4	2	4	2	4	4	3	4	3	2																							2.49736
-0.487112	0	1	1	1	2	1	1	3	2	2	2	2	3	1	2	2	2	3																							-0.487112
-0.135162	0	2	1	1	2	2	2	1	2	3	2	2	1	2	2	2	2	3																							-0.135162
2.56921	2	2	2	3	2	1	4	3	3	3	3	3	3	4	3	3	4	2																							2.56921
-0.643668	0	1	1	2	2	2	3	1	2	2	2	3	1	2	1	2	2	2																							-0.643668
-0.946281	0	0	2	2	2	2	1	2	2	2	2	2	2	2	2	2	2	2																							-0.946281
-0.350242	1	2	2	1	1	2	3	3	2	2	2	1	2	2	2	2	3	3																							-0.350242
-1.51866	0	0	0	1	2	2	2	2	2	1	1	3	1	2	3	2	2	2																							-1.51866
0.0342402	0	1	1	2	2	2	2	2	2	3	2	3	2	3	2	2	2	2																							0.0342402
-0.00577529	1	2	0	2	2	1	2	2	3	3	3	2	2	1	2	2	3	3																							-0.00577529
-0.893606	1	1	2	0	1	2	2	2	3	2	2	2	2	2	1	3	1	2																							-0.893606
-1.10511	0	1	2	2	1	2	2	2	2	2	2	2	3	3	1	1	3	3																							-1.10511
1.30444	0	1	2	2	2	3	3	1	3	3	3	3	3	2	3	3	3	4																							1.30444
0.618925	0	2	1	1	2	2	2	2	3	3	2	3	2	2	3	2	3	3																							0.618925
0.86234	2	1	1	2	2	2	2	2	4	3	2	2	2	2	2	3	3	3																							0.86234
-0.113885	0	1	0	1	2	1	2	1	2	2	3	3	2	3	3	3	2	3																							-0.113885
0.56541	0	3	1	2	2	2	2	2	2	2	3	3	3	2	3	3	1	2																							0.56541
0.760469	0	2	2	2	2	2	2	2	2	2	3	2	2	3	3	4	3	3																							0.760469
0.00187356	0	1	1	2	3	1	2	2	4	3	3	3	2	3	3	2	2	2																							0.00187356
-3.01574	0	0	0	0	1	0	2	1	2	2	1	2	1	1	2	1	2	2																							-3.01574
-2.0146	0	0	1	0	1	2	3	2	1	2	2	2	2	1	1	2	1	2																							-2.0146
1.50404	1	1	2	2	2	2	2	2	3	3	3	4	3	2	3	3	3	3																							1.50404
-0.233709	0	2	2	0	2	2	3	2	2	2	2	2	2	3	2	3	2	3																							-0.233709
0.618925	1	1	2	1	2	3	2	3	2	4	3	3	2	2	3	3	3	2																							0.618925
2.17537	1	2	2	3	3	2	3	4	3	3	3	3	2	3	3	2	3	3																							2.17537
-0.066334	0	1	2	2	2	1	2	3	2	2	3	3	3	2	3	2	2	2																							-0.066334
0.304876	1	2	2	2	2	2	2	2	2	3	2	2	3	2	3	2	2	1																							0.304876
-0.089201	0	0	1	2	2	2	2	2	3	2	2	2	2	2	3	4	3	3																							-0.089201
0.678313	1	2	2	2	3	3	2	2	2	3	2	2	2	2	4	3	2	2																							0.678313
0.933669	0	1	1	1	2	2	2	4	2	3	2	2	3	2	3	3	2	2																							0.933669
1.34057	2	2	2	2	3	2	2	3	3	4	4	3	2	3	3	3	2	3																							1.34057
-0.305197	0	2	0	1	2	2	2	2	2	2	3	3	2	2	3	2	2	2																							-0.305197
2.43348	1	2	2	3	3	2	4	2	3	4	3	3	3	3	3	2	4	3																							2.43348
-0.275911	0	2	1	1	1	1	2	2	1	2	2	2	2	1	3	3	2	4																							-0.275911
-1.41903	0	1	1	0	2	1	2	2	2	2	2	3	1	2	4	3	2	2																							-1.41903
-1.02266	0	0	2	1	2	3	1	2	2	1	2	2	1	3	2	2	2	3																							-1.02266
-1.50025	1	1	2	0	1	3	3	1	2	1	2	2	2	2	2	2	2	2																							-1.50025
2.50257	3	2	2	2	4	3	4	3	3	3	3	4	4	3	3	3	4	4																							2.50257
1.42662	2	1	2	3	1	2	2	3	2	3	2	3	4	3	3	3	3	3																							1.42662
0.538505	2	1	2	3	2	2	2	2	2	3	4	2	3	2	2	2	2	3																							0.538505
0.848881	2	0	2	2	2	3	2	2	3	3	2	2	2	3	3	4	2	3																							0.848881
1.52108	1	2	2	2	2	2	3	2	3	3	3	2	3	3	4	3	3	3																							1.52108
1.0035	1	2	1	2	3	2	2	2	3	2	3	2	2	2	3	3	3	4																							1.0035
0.206044	2	2	0	2	2	1	2	2	2	2	3	2	2	1	2	2	2	2																							0.206044
1.32073	0	2	3	2	2	2	3	3	3	3	2	3	2	3	2	2	2	2																							1.32073
0.511636	1	2	1	1	2	2	3	2	3	2	2	3	3	2	3	2	3	3																							0.511636
-1.62889	0	0	1	2	0	2	1	2	2	2	3	1	3	1	3	3	2	2																							-1.62889
1.74598	1	2	2	1	2	3	3	3	4	2	3	3	4	4	3	3	2	3																							1.74598
-2.57547	1	0	0	0	2	1	2	1	1	1	2	2	1	3	1	2	2	1																							-2.57547
-0.700725	0	0	0	1	3	2	2	3	1	4	2	3	2	2	3	2	2	2																							-0.700725
-0.161383	0	2	1	2	2	2	2	2	3	2	2	2	2	2	2	2	2	2																							-0.161383
-0.602975	0	0	0	2	2	1	3	2	2	3	2	3	1	2	1	2	2	2																							-0.602975
-0.533383	0	0	1	0	2	1	2	3	1	2	2	3	2	2	2	3	3	2																							-0.533383
1.97168	1	1	2	2	1	3	3	4	3	3	3	4	3	4	4	3	3	2																							1.97168
-2.06934	0	1	1	1	1	2	0	2	2	2	2	2	3	2	2	1	3	2																							-2.06934
-0.0762282	1	3	1	2	2	2	2	3	2	2	2	3	3	2	1	2	1	4																							-0.0762282
1.00793	1	2	2	2	2	2	2	3	2	3	2	4	3	2	2	2	2	2																							1.00793
-0.532942	0	0	2	1	2	3	2	1	2	2	2	2	2	2	3	3	2	3																							-0.532942
-1.52036	0	0	0	2	3	2	3	2	1	2	2	1	2	2	2	2	2	1																							-1.52036
1.20924	0	1	1	2	2	2	2	3	3	3	2	2	3	3	2	3	3	3																							1.20924
-0.0598197	0	1	2	2	1	2	3	2	2	3	2	3	3	2	3	2	3	3																							-0.0598197
0.826715	2	2	2	2	2	2	2	3	3	2	3	4	2	2	3	3	2	4																							0.826715
0.819309	2	1	2	2	3	2	3	2	2	3	3	2	3	2	3	3	3	2																							0.819309
0.699259	2	2	2	2	2	2	2	2	1	2	3	3	4	3	3	3	3	3																							0.699259
-0.429245	1	0	1	2	2	2	2	3	2	2	2	1	2	2	2	3	2	2																							-0.429245
-1.4888	0	1	0	0	1	2	2	2	2	3	2	2	2	3	2	2	2	2																							-1.4888
0.639907	1	2	3	2	1	2	3	2	3	2	2	3	4	3	2	3	3	2																							0.639907
-0.412113	0	1	2	1	1	1	2	2	2	2	1	2	2	2	2	2	2	3																							-0.412113
-2.03057	1	0	0	0	2	2	2	1	2	2	3	1	2	2	2	2	2	2																							-2.03057
-0.999705	0	0	1	1	1	1	2	2	2	2	2	2	1	3	3	2	2	2																							-0.999705
0.55887	2	1	2	1	2	2	3	2	2	3	2	2	2	2	2	3	3	2																							0.55887
0.437312	1	0	0	1	1	3	2	2	3	3	3	2	3	4	3	3	3	2																							0.437312
-0.268052	0	0	2	1	2	2	2	3	1	2	3	2	2	2	2	2	3	2																							-0.268052
0.3203	0	1	2	1	2	2	2	2	2	3	3	2	3	2	3	2	3	2																							0.3203
-0.244809	0	1	2	1	0	2	3	3	1	4	1	2	3	2	2	2	2	2																							-0.244809
1.52695	1	2	1	2	2	3	3	3	3	3	2	3	3	2	2	4	2	4																							1.52695
1.90371	2	2	2	2	3	3	4	3	2	3	3	3	4	3	3	3	3	3																							1.90371
-0.728476	0	0	1	1	0	2	2	2	2	2	2	2	2	3	2	2	2	2																							-0.728476
0.26615	2	0	1	2	3	1	3	3	2	2	2	3	2	2	2	3	3	3																							0.26615
-0.0108253	1	2	2	3	1	2	2	2	2	2	2	2	3	2	3	2	3	3																							-0.0108253
1.84691	1	1	2	2	2	3	3	3	2	3	2	3	2	3	3	3	3	3																							1.84691
-0.619943	1	0	2	1	2	2	2	2	1	3	2	3	2	2	3	2	2	2																							-0.619943
-1.5764	0	1	0	0	1	2	2	2	2	1	1	1	2	2	3	2	2	2																							-1.5764
-0.0279636	1	0	1	0	2	2	2	3	2	2	2	3	3	2	2	2	2	2																							-0.0279636
1.69203	1	2	1	2	3	2	3	4	3	2	3	4	3	3	3	3	2	3																							1.69203
-0.0529997	0	2	1	2	1	2	2	2	2	2	3	2	3	3	3	3	3	3																							-0.0529997
1.42619	2	2	2	2	1	2	3	2	3	2	3	3	3	3	2	3	3	3																							1.42619
-1.26891	0	0	1	2	1	1	2	1	2	2	2	2	2	2	2	2	3	2																							-1.26891
-1.04975	0	0	0	2	2	2	2	2	2	2	3	2	1	3	3	2	2	3																							-1.04975
0.375899	1	0	1	2	1	2	2	2	3	2	2	3	3	3	2	3	3	3																							0.375899
1.1907	1	2	1	2	3	3	3	2	3	3	4	3	2	3	3	3	3	2																							1.1907
-0.139719	0	0	2	2	2	2	3	2	2	3	3	2	3	2	2	2	2	3																							-0.139719
-0.493064	1	0	0	1	3	1	2	2	2	2	2	4	2	3	3	2	2	2																							-0.493064
0.744124	1	2	1	2	2	2	2	3	3	2	2	2	3	2	2	2	2	3																							0.744124
1.08339	1	3	1	1	2	2	3	3	2	3	4	3	4	3	4	2	3	3																							1.08339
-1.64024	0	0	0	2	2	0	2	2	2	1	1	2	2	2	1	2	2	2																							-1.64024
-0.521602	1	0	0	0	2	1	2	1	2	3	2	2	2	2	1	2	2	2																							-0.521602
1.24183	2	2	2	2	2	2	3	3	2	3	3	3	2	3	4	3	3	3																							1.24183
-0.335881	0	2	2	1	2	2	2	3	2	2	3	2	2	2	2	2	2	3																							-0.335881
-2.30259	0	0	0	0	1	2	2	1	2	1	1	2	2	2	0	2	1	2																							-2.30259
-0.776502	0	0	0	2	1	1	1	2	1	2	3	2	2	2	2	2	2	2																							-0.776502
0.0704745	0	2	2	2	2	2	2	1	3	2	3	2	3	3	3	2	2	3																							0.0704745
-0.0470254	1	0	2	1	1	2	1	2	2	3	3	3	2	3	2	2	2	2																							-0.0470254
0.59629	0	2	2	2	2	2	2	2	2	3	2	2	3	2	2	2	3	3																							0.59629
-0.845705	0	1	2	2	1	2	2	2	2	1	2	2	2	3	2	2	2	3																							-0.845705
0.645739	0	2	2	2	2	2	3	2	3	2	4	3	4	2	2	3	4	3																							0.645739
-0.167354	1	0	2	1	2	1	2	2	3	3	2	2	2	2	2	3	2	3																							-0.167354
-0.583998	1	0	1	1	2	2	2	3	3	1	2	2	2	1	2	2	2	2																							-0.583998
0.911773	0	2	3	2	2	2	3	1	2	3	3	3	3	2	3	3	2	2																							0.911773
0.958926	2	2	1	1	2	2	3	2	3	2	2	3	2	3	4	3	3	3																							0.958926
1.00451	0	2	1	2	2	3	2	3	2	3	2	3	3	3	2	3	4	3																							1.00451
-0.111497	0	1	1	2	2	2	2	2	2	2	2	4	3	2	1	2	3	3																							-0.111497
-1.10286	0	0	0	1	2	2	2	2	2	2	3	2	2	2	2	2	2	2																							-1.10286
0.393527	1	2	2	2	2	2	3	2	2	2	2	3	3	3	3	1	3	3																							0.393527
0.138174	0	2	2	2	1	2	2	2	2	3	3	2	3	4	3	4	2	3																							0.138174
-0.376967	1	1	2	2	2	1	2	2	3	2	2	2	2	2	2	3	3	2																							-0.376967
-0.409781	0	1	1	2	1	2	2	2	2	3	2	2	3	2	2	2	3	4																							-0.409781
0.137557	0	2	2	1	2	2	2	3	2	2	3	2	3	2	3	2	3	3																							0.137557
-1.17012	0	1	2	0	2	2	2	2	2	2	3	1	2	2	1	2	2	2																							-1.17012
0.378363	0	2	2	2	1	2	2	2	2	2	2	3	2	3	2	3	2	3																							0.378363
-1.60403	0	0	1	1	1	2	1	2	1	3	1	3	2	2	1	2	2	2																							-1.60403
1.60542	0	2	1	2	2	2	3	2	2	3	4	3	3	3	3	3	4	3																							1.60542
1.23115	0	1	2	3	1	3	3	3	3	3	3	3	3	4	2	3	2	3																							1.23115
-0.080986	1	0	2	1	2	2	3	2	2	3	1	2	2	3	3	2	2	2																							-0.080986
-0.750699	0	2	2	2	2	2	3	3	2	3	3	3	2	2	2	1	2	2																							-0.750699
-0.0290356	2	0	2	2	2	1	2	2	2	3	2	2	3	3	3	2	3	2																							-0.0290356
0.636905	2	1	3	2	3	2	3	2	2	3	3	2	2	3	4	2	2	3																							0.636905
1.28603	1	1	2	3	2	2	2	3	3	2	4	3	3	3	3	3	4	2																							1.28603
0.459559	2	2	1	2	3	3	2	2	2	3	3	3	2	4	4	2	2	3																							0.459559
1.36425	2	2	1	1	2	2	3	3	3	2	3	3	3	2	2	4	3	2																							1.36425
-0.237407	1	1	1	2	2	1	2	2	2	2	2	2	1	2	2	2	3	2																							-0.237407
-1.1756	0	1	0	2	2	1	2	2	1	2	2	2	2	2	2	3	2	2																							-1.1756
-0.658133	0	1	1	1	2	2	2	1	2	2	3	2	3	2	2	2	2	3																							-0.658133
-0.0922728	0	2	0	2	2	1	2	2	2	3	2	3	2	3	3	3	2	2																							-0.0922728
-0.0421244	1	1	2	2	1	2	2	2	2	2	3	3	2	3	2	2	3	2																							-0.0421244
-1.08573	0	0	0	2	2	2	2	1	2	1	2	2	2	2	2	2	2	3																							-1.08573
0.315553	1	1	1	2	3	2	3	1	2	2	3	3	2	2	2	2	3	2																							0.315553
1.69718	1	2	2	2	2	3	4	3	4	3	4	3	3	3	3	4	4	2																							1.69718
2.79892	1	2	3	2	2	3	3	3	4	3	3	3	3	3	3	2	4	3																							2.79892
-0.875394	1	0	0	0	2	2	2	2	2	2	2	2	2	2	2	2	2	2																							-0.875394
0.440091	0	2	1	2	2	2	2	2	2	3	3	3	3	2	1	3	3	2																							0.440091
-0.0603552	1	2	1	2	2	2	2	2	3	2	3	3	2	3	2	2	2	3																							-0.0603552
0.361407	0	1	1	2	2	2	2	2	2	3	2	2	2	2	2	3	3	3																							0.361407
0.618646	1	1	1	2	2	2	3	2	2	2	1	3	2	2	1	4	2	3																							0.618646
0.101958	0	1	1	2	2	2	2	2	3	2	3	2	3	2	3	3	2	2																							0.101958
0.514954	1	2	2	2	2	3	2	2	2	2	4	2	2	3	3	2	3	3																							0.514954
0.299592	0	2	2	2	1	2	2	2	3	3	3	3	2	3	2	2	3	2																							0.299592
-1.46804	0	0	0	1	2	1	2	1	1	2	2	2	2	1	2	3	2	2																							-1.46804
-0.519938	0	2	2	2	1	1	2	2	2	2	2	2	2	2	3	2	3	2																							-0.519938
0.89452	2	2	2	2	2	2	3	2	2	3	2	3	3	3	2	4	2	3																							0.89452
-1.20055	0	0	0	1	2	2	2	1	2	2	1	2	2	2	2	1	3	1																							-1.20055
0.31274	1	2	1	1	2	2	2	2	3	3	2	2	2	4	3	2	3	3																							0.31274
-0.759346	1	0	1	1	2	2	2	2	2	2	1	3	2	3	2	2	3	2																							-0.759346
-1.18158	0	1	0	0	1	2	2	2	2	2	3	2	2	2	2	2	3	1																							-1.18158
-0.248278	0	1	0	1	1	2	0	2	2	4	2	3	2	2	2	3	3	2																							-0.248278
0.794835	1	2	2	3	2	2	3	3	2	3	3	2	3	3	2	3	2	3																							0.794835
0.504933	2	2	2	2	2	2	2	3	3	2	4	3	2	2	3	2	3	3																							0.504933
-0.9053	0	1	2	2	1	1	3	1	2	2	2	2	1	3	2	2	2	2																							-0.9053
0.131458	0	1	2	2	2	2	3	2	2	2	2	2	2	2	2	3	2	3																							0.131458
-0.122512	0	1	2	3	1	1	3	2	3	2	3	3	3	3	2	3	3	3																							-0.122512
0.659938	1	2	1	2	2	2	2	2	3	3	2	3	3	2	2	2	2	2																							0.659938
0.467395	1	2	1	2	2	2	3	3	2	2	3	4	3	3	2	2	3	2																							0.467395
0.811522	2	2	2	2	2	3	2	2	2	2	2	3	3	3	3	3	3	2																							0.811522
-1.16077	0	1	2	0	1	1	2	2	2	2	2	3	2	2	1	2	2	2																							-1.16077
-0.751004	2	2	1	2	1	2	2	2	2	2	3	2	2	2	2	2	2	2																							-0.751004
0.936393	2	2	2	2	2	2	3	2	2	3	2	3	3	3	4	3	3	2																							0.936393
-0.0760747	1	1	1	1	1	2	2	2	2	2	2	3	2	3	3	3	2	3																							-0.0760747
1.6	2	2	3	2	2	2	4	3	3	2	3	4	3	2	4	2	3	4																							0.466541
1.59	0	2	2	2	3	2	3	3	3	4	3	3	2	2	3	2	3	4																							0.195116
1.6	1	2	2	2	3	3	2	3	2	3	2	3	3	3	3	3	4	3																							-0.14451
1.59	1	2	2	2	2	3	2	3	2	2	3	3	2	3	3	2	3	3																							0.410696
-0.35	1	2	1	1	2	1	2	2	2	2	3	2	3	2	2	2	2	2																							0.67437
2.79	2	2	2	2	3	3	4	3	3	3	3	4	3	3	3	4	4	3																							-0.689621
2.08	1	2	2	3	3	2	2	3	3	2	3	3	4	3	2	3	3	3																							0.395512
1.58	1	2	2	1	2	3	3	3	2	2	2	3	4	3	3	3	3	3																							-0.310972
2.81	2	2	2	2	2	2	3	3	4	3	3	3	4	3	3	3	2	4																							0.574589
2.81	1	2	3	3	3	2	3	3	4	3	4	4	4	4	3	4	3	3																							0.57513
2.81	2	2	3	2	2	3	3	2	4	3	4	4	3	3	3	3	3	3																							-0.850528
2.81	2	2	2	2	1	2	3	4	4	3	4	3	4	4	3	4	4	4																							-0.162701
2.81	2	3	3	2	3	4	3	3	3	4	4	3	4	4	3	4	4	3																							-0.391132
2.81	2	2	2	2	3	2	3	2	3	3	3	4	4	4	4	4	3	3																							-0.907492
2.81	1	2	3	2	3	3	4	4	2	3	4	4	4	3	4	4	4	3																							-0.333212
-1.1	0	2	2	2	2	2	2	2	3	2	3	2	2	2	2	2	2	1																							1.3222
-1.1	0	0	0	2	1	2	1	2	3	1	3	3	2	2	4	2	2	2																							-1.68693
3.14	1	3	2	3	2	3	3	3	4	3	4	4	3	4	4	3	4	3																							0.890873
3.14	2	3	2	3	4	3	3	3	3	4	3	3	3	3	4	3	3	3																							0.225149
3.15	2	2	2	3	3	3	3	3	3	4	2	4	3	3	3	4	4	3																							-0.736077
-1.12	0	1	1	0	2	2	2	2	2	3	2	1	2	1	2	1	2	2																							0.616702
-1.12	1	0	0	1	2	2	2	2	1	3	2	2	2	1	2	2	3	1																							0.473206
2.51	1	2	3	2	3	3	3	2	3	4	2	4	2	4	3	4	2	4																							0.229152
0.93	2	2	2	2	2	2	3	2	3	3	3	3	2	3	3	2	3	2																							1.48166
-1.08	0	0	1	2	2	2	2	2	2	1	2	2	2	2	2	2	3	3																							-0.400314
3.52	2	2	4	3	3	3	3	3	4	4	4	3	3	4	3	4	3	3																							-0.556279
2.9	2	2	3	2	3	3	3	3	3	3	3	3	3	3	2	3	3	3																							-0.706113
2.9	1	2	2	4	3	3	4	4	4	4	4	4	3	4	2	3	4	3																							1.79627
2.9	2	2	2	3	3	2	3	4	4	4	3	3	3	3	3	3	3	4																							1.95538
2.9	1	2	2	3	2	3	3	3	3	3	3	3	3	4	4	4	3	3																							0.606005
2.9	3	2	2	3	4	3	2	3	3	4	4	3	3	4	4	3	4	4																							1.97975
2.9	2	2	3	3	2	3	4	4	3	3	4	3	4	4	4	3	4	4																							0.503371
2.9	0	3	2	3	3	3	3	2	3	3	4	4	3	3	3	4	4	3																							0.290643
2.9	2	2	2	3	2	4	2	4	3	3	2	4	3	3	3	4	4	3																							-0.0810621
2.9	2	2	2	1	2	2	4	4	3	3	4	3	4	4	4	4	3	4																							1.15942
2.9	2	2	3	3	3	2	3	3	3	3	3	3	3	4	4	3	4	4																							-0.040593
2.9	2	1	3	3	3	3	4	4	4	4	3	4	3	4	4	2	3	3																							0.0940406
2.9	1	4	2	3	3	3	3	3	3	4	3	3	4	4	4	4	3	4																							0.723397
2.9	2	2	3	2	2	3	3	3	3	3	3	4	3	4	3	4	3	3																							-0.382722
2.9	1	3	2	2	3	3	2	4	3	3	4	4	3	2	4	3	4	2																							1.47481
2.9	2	2	3	3	3	2	4	3	3	4	3	4	3	3	4	4	3	3																							-0.512945
2.9	1	2	2	3	3	2	4	4	3	4	4	3	2	4	2	3	4	4																							0.520727
2.9	2	2	3	2	3	3	2	3	3	3	3	3	4	4	4	3	4	4																							-0.114885
2.9	1	2	1	2	3	3	3	4	3	4	3	3	4	3	4	3	3	3																							0.516438
2.9	2	3	2	2	2	3	3	4	2	2	3	3	3	3	3	3	3	4																							-0.28315
2.9	2	2	2	3	3	3	3	3	2	3	4	4	3	3	4	3	4	4																							0.94748
2.9	2	2	1	3	2	4	3	3	3	3	3	4	3	4	4	3	3	4																							0.958685
2.9	1	2	2	2	3	3	3	4	3	4	3	4	4	3	4	4	3	3																							3.06216
2.9	2	2	3	2	3	3	3	4	3	3	3	3	4	3	3	3	3	4																							-0.165647
2.9	1	3	2	4	3	4	3	4	4	4	3	3	4	4	3	3	2	4																							-0.046183
2.9	2	2	2	1	3	2	4	4	3	3	4	3	4	4	3	4	3	4																							-0.580645
2.9	3	3	3	3	2	3	4	4	4	3	3	3	3	3	4	3	4	4																							0.501461
2.9	2	2	2	3	3	2	3	3	4	4	4	4	3	4	3	3	3	3																							-1.11845
2.9	1	1	2	2	3	2	4	3	3	4	4	4	4	4	2	4	3	4																							0.421875
2.9	2	3	2	3	3	3	2	4	3	3	4	3	3	3	3	4	3	3																							1.63207
2.9	3	3	2	2	3	3	3	4	4	3	4	4	4	3	4	3	4	3																							-3.37721
2.9	1	2	2	3	4	3	4	2	3	3	3	4	3	4	3	4	4	4																							0.591818
2.9	2	2	2	3	2	3	2	3	3	3	3	4	3	4	3	3	4	3																							0.230802
2.9	2	1	2	2	3	3	3	3	3	3	4	4	4	4	4	3	3	3																							-1.06649
2.9	0	2	2	3	3	3	4	4	4	4	4	4	3	3	4	4	4	3																							1.09196
2.9	2	2	2	2	3	2	4	3	3	4	3	3	3	3	3	4	3	3																							-1.12404
2.9	2	1	3	3	2	3	2	2	3	4	4	4	2	4	3	4	4	3																							1.05882
2.9	2	3	3	3	3	2	4	2	3	3	3	4	4	4	3	4	3	3																							0.760572
2.9	2	2	2	3	3	3	3	3	3	4	4	4	4	4	3	4	3	3																							1.30516
2.9	2	2	3	3	2	2	3	3	3	3	3	4	3	3	4	3	4	4																							0.555474
2.9	1	2	2	2	2	3	4	4	4	4	4	3	2	2	3	3	3	3																							-0.830812
2.9	2	3	3	2	3	4	4	4	3	4	3	3	3	3	3	4	4	3																							-0.171699
2.9	2	2	2	2	4	3	4	4	3	4	4	4	2	4	4	4	3	3																							-1.80909
2.9	1	2	2	3	3	3	3	2	3	3	3	3	3	3	4	4	4	3																							0.34066
2.9	2	2	2	3	3	2	3	4	3	3	3	4	3	3	3	3	4	3																							1.6536
2.9	1	1	3	3	3	3	3	3	3	3	4	3	3	3	4	3	4	3																							-1.60848
2.9	2	2	2	2	3	2	3	3	3	3	4	4	3	2	3	4	3	4																							0.450566
2.9	0	2	2	3	3	4	3	3	3	4	3	3	4	3	4	4	4	4																							1.20008
2.9	2	2	3	2	3	4	3	3	3	3	4	4	4	3	4	3	4	3																							-2.10443
2.9	2	2	3	2	3	3	3	2	3	4	4	3	3	4	3	4	3	4																							-0.625516
2.9	3	2	2	2	3	2	2	3	4	3	4	4	3	2	4	2	3	4																							0.234731
2.9	1	2	2	3	3	4	2	3	3	3	4	4	4	3	3	3	4	4																							1.27131
2.9	2	2	2	2	2	3	2	2	4	4	3	4	3	4	3	4	3	4																							0.216918
2.9	2	3	2	2	3	3	3	3	4	4	4	4	3	3	4	4	4	3																							-0.493928
2.9	3	3	2	3	2	2	4	3	4	3	4	4	4	3	4	4	3	3																							-0.272178
2.9	1	2	1	3	2	3	2	3	4	2	4	4	3	4	1	4	3	4																							0.861342
2.9	2	2	2	2	2	2	3	3	4	4	4	4	3	4	4	4	4	4																							-0.289126
2.9	2	3	2	2	2	3	3	3	3	3	3	4	3	3	3	3	3	3																							0.298952
2.9	2	2	3	2	3	3	4	3	4	4	2	4	3	3	3	4	4	3																							0.252778
2.9	2	2	2	2	2	3	3	4	4	4	3	3	4	3	3	3	3	3																							-0.473376
2.9	2	2	3	2	2	3	3	4	3	4	4	4	3	3	4	3	4	3																							0.274957
2.9	2	2	2	3	3	3	3	3	3	3	3	4	4	4	3	3	3	3																							2.45942
2.9	2	2	2	3	2	3	4	4	4	2	3	3	4	3	4	4	4	4																							-0.284583
2.9	2	2	2	2	4	4	3	3	4	4	4	3	4	3	4	4	3	3																							-0.740597
2.9	2	1	3	3	2	4	3	3	4	4	3	4	4	4	4	3	3	4																							-0.162934
-1.13	0	1	2	0	1	2	1	1	2	2	2	2	2	2	2	3	2	2																							-0.156347
-1.13	0	1	1	2	2	2	1	2	2	3	2	2	2	2	2	2	2	2																							1.45579
-1.13	0	0	1	2	2	2	1	2	2	1	2	2	2	3	2	2	3	2																							0.113807
-1.13	0	1	1	0	2	2	2	2	3	2	1	2	2	1	2	1	2	2																							-0.826392
-1.13	0	0	1	1	3	2	2	2	2	3	2	3	2	2	2	2	2	2																							0.22256
-1.13	0	0	1	0	2	1	2	1	2	2	1	2	2	2	2	1	2	1																							-0.369585
6.02	2	3	3	3	3	4	4	4	4	4	4	4	4	4	4	4	3	4																							-0.718338
2.91	2	2	2	3	2	4	3	4	3	4	3	4	4	3	4	3	4	4																							-0.872033
3.15	3	2	2	3	3	4	3	4	3	3	3	3	3	4	4	4	3	4																							0.776813
0.27	0	2	2	2	2	2	2	2	2	2	3	2	3	2	2	2	2	3																							-0.310572
6.33	2	2	4	4	4	3	4	4	4	4	4	4	4	4	4	4	4	4																							0.299032
2.56	2	2	2	2	2	2	2	2	3	4	3	4	2	3	3	4	4	4																							-2.00082
2.56	1	3	2	3	2	3	2	3	2	4	3	3	3	3	4	3	4	3																							0.670821
2.56	1	2	2	1	3	3	3	4	3	4	4	3	4	3	3	3	3	4																							-0.0330147
2.56	1	2	3	2	2	3	3	2	3	2	3	3	4	3	3	4	4	4																							-0.378445
2.56	2	2	2	2	3	3	3	3	3	3	3	4	4	4	3	4	3	2																							0.546215
2.56	2	1	2	2	4	2	3	4	4	3	4	4	3	3	3	3	3	3																							1.48326
2.56	2	1	2	3	3	2	3	3	3	3	4	3	3	4	3	4	3	3																							0.883615
2.56	1	3	2	2	2	4	3	3	3	4	4	2	4	3	3	4	4	3																							-1.39273
2.56	1	2	3	2	2	2	3	4	4	3	3	3	4	4	4	3	3	2																							-0.523005
2.63	2	1	2	2	2	3	4	4	4	3	4	4	3	2	3	3	3	3																							-0.203231
2.63	2	3	3	3	3	3	3	4	2	3	3	3	4	4	3	2	2	2																							0.228838
2.5	2	2	2	2	2	4	4	4	4	4	3	4	3	3	4	3	3	3																							0.4599
2.39	2	2	2	3	2	3	3	2	3	3	3	3	3	3	4	4	4	3																							-0.893721
0.12	0	2	1	2	1	1	2	2	2	3	3	1	2	3	3	2	3	2																							0.0582861
-0.19	1	1	2	1	2	2	2	2	2	2	2	3	2	2	2	2	2	2																							-0.61661
1.74	1	1	2	2	3	3	2	3	3	3	3	3	2	2	4	3	3	3																							-1.17408
2.55	2	2	2	2	2	3	3	4	3	3	3	3	3	2	3	4	4	3																							2.23632
2.36	1	2	2	2	2	2	3	3	3	4	3	4	3	4	2	3	4	4																							1.75235
2.36	2	2	2	2	3	2	3	3	3	4	3	3	3	4	3	3	3	3																							-0.77021
2.64	2	3	2	2	3	3	3	3	4	4	4	2	3	3	4	3	3	3																							-2.49049
-1.75	0	1	1	1	2	2	1	1	2	2	2	1	2	2	2	2	1	2																							-1.25753
2.94	2	2	3	2	3	3	3	4	3	3	2	4	3	3	4	4	3	4																							0.448704
2.55	3	2	3	3	3	3	2	3	4	4	3	3	3	4	4	3	3	3																							-1.29678
2.54	2	1	2	2	3	3	3	3	3	4	4	3	3	4	3	3	3	3																							0.451497
2.54	2	2	2	2	2	4	3	3	3	3	3	3	3	3	4	2	3	3																							1.1304
3.43	2	2	2	3	4	3	2	3	3	4	4	3	4	4	4	3	4	4																							-0.606924
3.43	2	2	3	3	2	3	4	2	3	3	4	3	4	3	4	3	4	4																							0.841665
-2.21	0	1	0	1	0	1	2	1	2	1	2	2	2	2	2	2	3	2																							1.73451
2.25	2	3	1	2	3	3	2	3	2	4	4	3	3	3	3	4	3	4																							-0.408118
2.25	2	1	1	3	1	2	2	3	3	3	2	3	3	3	4	4	3	3																							-1.28586
2.25	2	2	2	3	2	3	3	3	3	2	3	3	4	4	3	2	4	3																							-1.42725
2.83	1	3	2	3	3	4	4	3	4	4	2	4	4	4	4	3	3	3																							0.177058
-1.13	0	1	2	2	2	2	2	1	2	2	2	2	2	2	2	2	2	2																							0.528979
-1.13	0	0	0	2	1	2	2	2	2	2	1	1	2	2	2	2	2	2																							1.41967
3.69	1	2	3	4	3	3	3	4	3	4	4	4	3	4	4	3	4	4																							0.661271
0.6	1	2	2	2	2	1	2	2	3	3	3	3	2	2	3	3	3	2																							-1.28481
0.6	0	1	1	2	2	2	2	3	3	3	2	3	4	3	3	2	2	3																							-0.520113
0.6	1	2	2	1	3	2	3	2	3	3	3	3	2	3	2	2	3	2																							-0.67889
-0.86	1	0	1	2	2	3	3	2	2	1	3	3	2	2	2	2	3	2																							0.10765
-0.37	0	2	0	2	2	2	3	3	2	2	2	3	2	2	2	2	3	3																							0.37106
0.13	0	2	1	1	0	2	2	2	2	2	2	2	3	3	2	3	2	3																							-0.473548
0.13	2	1	2	0	2	2	3	2	2	4	3	2	1	3	2	2	3	3																							-0.616333
0.13	1	0	2	2	2	2	2	2	3	2	3	2	2	2	2	2	2	3																							0.237957
0.13	0	0	1	1	2	2	3	2	2	3	3	2	1	3	2	3	3	2																							-1.49884
0.63	0	2	2	2	1	2	2	2	3	2	3	2	4	3	3	3	2	3																							-1.77149
-0.399999999999998	1	2	1	2	2	2	2	2	2	2	2	2	2	2	2	2	2	3																							-0.197456
-0.499999999999998	0	2	0	2	1	3	2	2	2	2	2	2	2	3	2	2	2	3																							0.0333216
-0.5	0	0	0	0	2	1	2	2	2	3	2	3	2	2	2	2	3	3																							1.11902
-0.51	0	2	0	2	2	1	2	2	2	1	3	3	2	2	2	2	2	3																							0.742713
-0.51	1	0	2	2	2	2	3	2	2	1	2	2	2	2	2	2	2	2																							0.217937
-0.51	0	1	2	2	0	1	2	2	2	2	2	2	2	2	2	3	2	3																							-1.14974
-4.28	0	0	0	1	1	1	1	1	0	1	0	2	1	2	1	2	2	1																							0.514081
-1.44	0	0	2	2	1	1	1	2	2	2	2	1	2	2	2	2	2	2																							-0.301593
0.18	0	0	1	2	2	1	2	2	3	2	3	3	3	3	2	2	3	2																							1.26925
0.18	2	1	1	2	2	1	3	3	2	3	3	2	2	2	3	2	2	2																							0.886446
1.51	2	2	2	2	2	2	3	3	2	3	3	3	2	3	3	3	3	2																							-0.0697082
0.98	2	2	2	2	2	2	4	3	3	3	3	3	3	3	2	3	2	3																							-0.124285
0.45	1	1	1	2	2	3	2	3	3	2	2	3	2	2	2	3	3	2																							-0.879329
4.34	1	2	2	3	4	4	4	4	4	4	4	4	4	4	4	4	4	3																							-0.0288821
-0.5	0	1	2	1	1	1	2	2	1	1	2	2	3	1	3	2	2	3																							-1.05721
-4.42	0	0	0	0	1	0	0	0	1	1	2	1	1	1	1	1	0	0																							-1.54512
-2.49	0	0	0	2	1	1	1	2	2	1	2	1	1	3	2	2	2	2																							-1.56044
2.95	2	2	2	3	3	2	3	4	4	3	4	3	4	4	4	4	4	4																							-0.856805
4.34	2	2	3	4	4	3	4	4	4	4	3	3	4	4	4	4	3	4																							-1.46445
0.45	1	1	2	2	1	1	2	2	3	2	2	3	4	2	2	3	3	3																							-0.813118
1.95	1	2	3	3	3	3	3	3	4	3	2	2	3	3	3	3	4	3																							0.151393
2.95	2	2	2	3	2	3	3	4	3	3	3	4	3	3	3	3	3	3																							-0.446421
0.45	1	1	1	2	2	2	2	3	3	2	2	2	3	3	3	3	3	3																							-2.09267
0.72	0	1	2	2	2	2	2	2	3	2	2	3	3	3	3	2	2	2																							0.965124
-4	0	0	0	0	1	1	0	0	0	0	2	0	1	1	2	2	0	2																							0.0438092
-2.54	0	0	0	0	2	1	2	2	2	1	2	2	3	2	2	2	2	1																							-0.0595128
0.98	2	1	2	2	2	2	2	2	2	4	2	3	2	3	2	3	3	2																							0.812479
1.25	2	2	3	2	1	3	3	3	2	2	2	2	2	2	3	3	3	4																							-0.040593
3.55	2	2	2	3	3	4	3	3	4	4	4	3	4	4	4	3	3	4																							-0.0749242
-0.08	0	2	1	1	2	2	2	3	2	3	2	3	2	2	2	2	2	2																							1.31291
1.51	2	2	2	2	2	3	3	4	3	3	3	4	3	3	3	3	3	4																							-0.019088
0.18	0	0	1	2	2	1	3	3	3	2	2	2	3	3	2	2	2	4																							0.258549
0.18	2	1	2	2	2	2	3	3	3	2	3	2	3	3	3	2	3	2																							-0.716459
0.72	2	2	1	2	2	3	2	2	2	2	2	2	3	3	2	2	4	3																							0.379679
2.31	2	3	1	2	3	2	4	3	3	3	4	4	3	3	3	3	3	3																							-0.272098
2.84	1	2	2	3	2	4	3	3	4	3	2	4	3	4	3	4	3	3																							-0.175039
2.74	2	2	2	2	3	4	3	3	3	3	4	3	4	4	3	3	3	4																							-1.23852
4	3	3	4	2	2	4	3	4	3	4	4	4	4	4	4	4	3	4																							-0.74362
3.25	2	2	2	3	3	2	4	3	3	3	4	4	4	3	3	4	4	4																							-0.145824
2.57	2	2	2	2	2	2	2	3	4	3	3	4	3	3	3	3	3	3																							0.125904
3.55	1	2	2	3	3	4	3	3	2	4	4	4	3	4	3	3	4	4																							0.414195
1.78	2	3	2	2	3	2	3	4	3	3	4	3	2	2	3	4	3	3																							-2.27225
2.57	2	2	3	2	2	2	3	3	2	3	3	4	3	3	4	4	3	2																							-0.267576
4	2	3	2	3	4	4	4	4	3	4	3	4	4	4	3	2	3	4																							-1.76202
3.55	2	3	2	2	3	3	4	3	4	3	4	4	4	3	3	3	4	3																							-0.8333
2.57	2	2	2	3	3	4	3	3	3	3	4	4	3	4	3	3	3	3																							-0.941743
3.11	1	2	3	2	2	2	3	3	3	3	3	4	4	4	4	2	4	4																							0.16053
2.31	2	3	2	2	3	3	2	3	2	4	3	4	4	4	3	3	3	4																							-0.647719
0.18	0	0	2	2	2	2	2	2	2	2	1	2	4	2	3	2	3	2																							0.975906
2.25	1	2	2	2	2	3	2	3	2	2	4	4	4	3	4	4	2	3																							-0.52555
3.44	1	3	2	3	2	3	3	4	3	4	2	3	4	3	4	3	4	4																							-0.836335
0.72	1	1	1	2	3	3	1	2	2	3	2	2	3	2	2	3	3	3																							-0.634191
1.25	0	2	2	2	2	2	2	3	3	2	2	3	3	2	3	3	3	3																							-1.03985
1.51	1	2	2	3	3	2	3	3	2	2	2	3	3	3	3	3	2	3																							0.277739
2.57	2	1	3	2	2	2	3	3	3	4	3	3	4	3	3	2	3	3																							0.00348109
0.98	2	1	2	2	2	3	2	2	3	2	3	3	3	3	3	2	2	2																							0.972216
-0.54	0	2	2	2	2	2	2	3	2	2	2	2	2	2	2	3	1	2																							0.0915043
-0.54	1	1	1	1	1	3	3	2	2	4	2	2	2	3	3	3	3	2																							0.845923
0.41	2	1	2	2	2	2	3	3	2	2	3	3	2	2	2	2	3	3																							-0.745335
1.58	1	2	1	1	4	2	4	3	3	3	3	3	2	3	3	3	3	3																							-1.06312
-3.22	0	0	0	0	1	0	2	1	1	2	0	2	2	2	2	2	1	2																							-1.10483
-4.61	0	0	0	0	0	0	0	0	0	0	1	1	0	0	2	1	1	0																							0.0664113
-2.09	0	0	0	1	1	0	2	2	2	2	1	2	2	2	0	1	3	2																							1.89535
-1.86	0	0	1	2	1	1	2	1	1	2	2	2	1	2	2	2	2	2																							-1.81027
-1.02	0	1	0	0	0	2	2	2	2	2	2	2	2	2	1	2	2	2																							-0.273051
-1.28	0	0	1	0	1	3	2	2	2	2	2	2	3	1	2	2	2	2																							-0.0324792
-1.89	0	0	0	0	1	2	2	2	2	2	2	3	1	3	2	1	2	2																							-1.99017
2.79	2	3	2	3	3	3	3	3	3	4	3	3	3	4	3	3	4	4																							1.52303
-1.08	0	0	1	1	2	2	1	2	1	2	2	2	2	2	2	2	2	2																							-0.640471
-3.92	0	0	0	0	0	1	0	1	1	0	2	2	2	2	2	2	2	2																							-1.00337
-0.28	1	0	2	2	1	2	2	2	2	2	3	3	2	3	2	3	3	2																							1.20512
1.5	1	2	0	2	3	3	2	3	3	3	2	3	3	3	3	3	2	3																							-0.27075
2.15	1	2	2	3	3	3	4	3	3	3	3	2	3	3	3	3	3	2																							-2.31024
1.5	1	2	3	1	3	3	3	2	3	2	3	3	3	3	2	3	3	3																							-1.10539
1.5	2	2	2	2	3	2	2	2	2	3	3	4	3	3	3	3	3	4																							-0.263376
4.25	2	3	3	3	4	4	4	4	3	4	4	4	4	4	3	4	4	4																							-0.73197
4.25	2	3	3	2	3	2	4	4	3	4	4	4	4	4	4	4	4	3																							0.444056
1.63	2	1	2	2	2	2	2	3	2	3	3	3	4	3	2	3	4	4																							-1.24764
2.15	2	1	2	2	3	3	4	3	4	4	3	3	4	2	3	3	2	3																							-0.0456475
3.82	3	1	2	2	4	3	4	3	3	4	3	3	4	4	4	3	4	4																							-0.406872
2.02	2	2	2	1	2	3	3	2	4	3	3	3	3	3	4	4	3	4																							-1.27389
2.02	2	1	3	3	2	2	3	4	2	3	3	3	3	2	3	3	2	4																							-0.118968
2.02	3	2	2	2	2	2	4	3	2	4	2	2	2	2	3	4	3	3																							0.100804
2.02	2	1	2	2	2	2	4	3	3	4	3	3	3	3	3	3	3	2																							-1.35979
0.09	0	2	1	2	2	2	3	2	3	3	2	4	2	1	2	3	2	1																							0.455482
0.09	0	1	2	1	1	2	2	2	2	3	2	3	3	3	4	2	2	2																							-0.0804482
0.09	2	0	1	2	1	2	1	2	3	3	3	3	3	3	2	2	2	2																							-0.146983
0.09	0	0	1	2	2	2	2	2	3	3	2	3	2	1	2	3	2	3																							-0.412612
4.03	2	3	2	3	3	3	3	4	3	3	4	3	4	3	4	4	4	3																							0.264644
2.26	2	2	2	1	3	3	3	3	3	3	3	3	3	4	3	3	3	4																							-0.816635
0.77	2	1	2	2	2	2	3	2	2	3	2	2	3	4	3	3	3	3																							-0.999705
0.9	2	1	2	3	2	2	3	2	3	3	3	2	3	3	2	3	3	2																							-1.06339
0.9	2	1	1	2	2	2	2	2	3	3	4	3	3	2	2	2	3	3																							1.14413
0.53	2	2	1	1	3	1	2	3	2	2	2	3	2	2	2	2	2	3																							1.74179
2.02	2	2	2	3	2	2	2	2	2	3	3	4	3	3	3	3	3	3																							-2.04707
4.49	3	2	3	3	3	4	4	4	4	4	4	4	4	4	4	4	3	4																							2.64714
5.04	2	2	2	2	4	3	4	4	4	4	3	4	4	3	4	4	4	4																							0.886105
1.78	2	2	3	2	3	3	3	4	4	2	3	3	3	3	3	4	4	3																							-0.398575
1.08	2	2	2	2	2	2	3	4	2	4	3	3	2	2	3	3	2	3																							0.227817
-2.28	0	0	0	1	2	3	1	2	2	1	2	2	1	2	2	2	3	1																							0.701998
-2.08	0	1	0	1	0	0	2	1	1	3	0	2	2	2	2	1	2	1																							-0.576485
1.99	1	1	2	2	3	2	3	3	3	3	2	2	3	3	3	3	3	3																							-1.75199
1.3	1	2	1	3	2	2	2	3	3	3	3	3	3	2	3	3	3	2																							-0.952043
-1.48	1	1	1	2	1	1	2	1	2	2	2	2	2	2	2	2	2	2																							-0.862228
-0.327071	0	1	2	1	2	2	2	2	2	3	3	3	2	3	3	2	3	1																							-0.00967702
1.36911	2	1	2	2	3	2	3	4	3	3	4	3	3	3	3	2	3	3																							-1.17164
-0.667567	0	2	1	1	2	2	1	2	2	2	3	2	2	2	1	3	3	2																							1.49205
-0.721609	0	0	0	2	3	1	2	2	2	2	1	3	2	2	2	3	2	1																							-1.1487
-0.391875	1	1	1	1	2	2	2	3	2	3	2	2	2	2	2	3	2	1																							-0.104573
0.427484	0	2	3	2	2	2	2	2	2	2	3	2	4	3	3	2	3	4																							-1.76057
0.311053	2	0	2	2	2	2	2	2	3	3	2	2	2	3	2	3	2	2																							0.431427
-1.38831	0	1	2	0	1	1	2	1	2	1	2	2	3	3	3	2	2	3																							-0.773198
0.754965	0	1	2	1	2	3	3	2	3	3	3	3	3	3	4	3	3	3																							-1.86664
2.49736	2	1	1	1	3	2	3	2	4	3	3	3	3	3	3	3	3	4																							-0.774332
-0.487112	1	1	2	0	0	1	1	2	2	2	2	2	2	2	1	2	2	2																							-0.963905
-0.135162	1	0	2	2	1	2	2	2	2	2	2	3	2	3	2	2	3	3																							-0.251515
2.56921	1	3	2	1	2	3	3	4	3	3	3	3	3	3	3	4	2	3																							0.320541
-0.643668	0	0	2	1	2	2	2	2	2	2	2	1	2	2	2	3	2	2																							-0.582095
-0.946281	0	1	1	1	2	0	2	2	2	2	2	2	2	2	2	2	3	3																							-0.734473
-0.350242	1	1	2	2	2	1	1	2	2	1	3	2	2	2	2	2	2	3																							1.18667
-1.51866	0	1	1	2	2	1	2	2	1	2	2	2	1	2	3	2	2	1																							0.0502428
0.0342402	2	2	1	2	2	3	3	2	2	3	3	3	2	2	2	2	3	2																							1.19225
-0.00577529	1	1	1	2	1	2	3	3	2	2	2	2	1	3	3	2	3	3																							-0.556724
-0.893606	0	1	2	2	2	2	2	2	3	2	2	3	3	2	2	3	2	2																							0.951563
-1.10511	0	2	0	1	1	2	2	1	2	2	1	4	2	2	3	2	2	2																							0.836985
1.30444	3	1	2	3	2	2	2	3	2	3	2	3	3	2	3	3	3	3																							-0.821772
0.618925	1	1	2	3	2	3	2	3	3	2	2	3	2	2	2	3	4	3																							0.407204
0.86234	1	0	1	2	2	2	2	2	2	3	4	3	3	2	3	2	3	3																							0.365249
-0.113885	1	2	2	1	2	3	2	3	2	3	2	3	2	2	3	3	2	2																							1.40576
0.56541	1	1	2	1	2	2	2	2	3	3	3	4	2	3	3	2	3	2																							-1.79169
0.760469	0	2	2	2	1	2	3	2	3	2	2	2	3	3	2	2	2	2																							-0.193713
0.00187356	1	1	2	1	3	2	1	3	2	2	2	2	3	3	3	2	3	2																							1.12088
-3.01574	0	0	0	0	0	0	1	1	2	2	1	2	1	2	2	2	2	2																							1.3268
-2.0146	0	0	0	2	1	2	2	3	2	2	2	1	1	2	2	1	1	1																							0.00432237
1.50404	2	2	2	3	2	2	3	3	3	3	4	4	2	3	3	4	3	3																							1.5431
-0.233709	1	1	2	2	2	2	3	3	2	2	3	2	2	3	2	3	3	2																							0.631948
0.618925	1	0	2	1	2	2	2	2	2	2	3	3	3	2	1	2	1	2																							-0.968175
2.17537	2	1	2	3	3	3	4	3	3	3	4	3	4	3	4	4	4	3																							-0.228838
-0.066334	0	2	1	2	2	2	2	2	2	3	2	2	2	3	2	4	3	2																							1.72394
0.304876	1	1	1	2	4	2	2	4	2	2	2	2	2	3	2	3	3	2																							-0.482983
-0.089201	1	2	1	1	2	2	2	2	2	3	2	3	3	2	2	2	2	2																							1.43449
0.678313	1	2	3	2	2	2	2	2	3	3	2	3	2	2	4	3	3	2																							-0.75751
0.933669	1	1	2	2	3	2	3	2	3	4	2	2	3	4	3	3	2	3																							-0.28801
1.34057	2	1	2	2	3	2	3	2	2	2	2	2	3	3	3	2	2	3																							-0.524935
-0.305197	1	1	1	1	1	2	2	3	1	2	2	2	2	2	1	3	2	3																							-0.529859
2.43348	1	1	2	2	3	3	3	2	4	3	2	4	3	4	3	2	4	4																							0.424134
-0.275911	0	1	2	1	2	2	2	2	2	2	2	2	3	2	2	3	2	3																							0.42313
-1.41903	1	1	1	2	2	1	2	1	2	2	2	3	2	2	2	2	1	2																							-0.189273
-1.02266	0	0	0	0	2	2	2	3	2	2	2	2	2	2	3	3	2	2																							2.19281
-1.50025	0	1	1	0	2	2	2	2	3	2	2	2	2	2	2	1	2	2																							1.42788
2.50257	1	2	3	2	3	2	4	3	3	3	3	3	3	3	4	4	4	3																							0.716952
1.42662	0	2	1	2	3	2	3	3	3	3	4	3	3	3	4	3	4	3																							-0.0131195
0.538505	1	2	2	1	3	3	2	2	2	3	2	2	2	3	2	2	2	2																							0.207685
0.848881	0	0	3	2	3	2	2	2	1	2	3	1	2	2	2	3	2	3																							0.0491696
1.52108	1	2	2	1	3	3	2	3	3	3	3	2	3	3	3	3	3	3																							0.928831
1.0035	0	1	2	2	2	3	2	3	3	2	3	3	3	3	3	3	3	3																							-1.68345
0.206044	2	0	1	0	1	2	2	2	3	2	3	2	2	3	3	3	3	2																							0.0523107
1.32073	2	2	2	2	2	3	2	3	3	3	3	3	3	3	3	3	3	2																							0.73097
0.511636	0	1	2	2	2	3	2	3	2	2	4	2	2	3	2	2	3	3																							-0.248831
-1.62889	0	1	0	1	1	1	1	2	1	2	1	2	2	1	2	2	2	2																							0.340335
1.74598	2	2	2	2	3	2	2	3	3	3	3	3	2	3	4	3	3	2																							0.358143
-2.57547	0	0	0	0	1	1	1	1	1	2	2	2	2	2	3	2	1	1																							1.15509
-0.700725	0	1	2	0	2	2	2	2	2	2	2	3	2	3	2	3	2	3																							-0.377952
-0.161383	0	2	2	3	2	2	2	2	1	3	2	2	2	3	2	3	3	3																							0.635127
-0.602975	0	1	1	1	2	1	2	2	1	2	3	2	3	3	2	2	2	3																							-0.321427
-0.533383	1	1	1	1	1	2	1	2	2	2	2	3	2	2	3	1	2	3																							0.440681
1.97168	2	2	2	2	3	3	4	3	3	3	2	3	4	3	2	2	3	2																							-0.432771
-2.06934	0	0	1	1	0	2	3	2	2	1	1	2	1	2	1	0	1	1																							-0.517225
-0.0762282	0	0	1	2	2	2	2	2	2	2	2	2	1	2	3	1	2	2																							0.177214
1.00793	1	1	1	2	2	2	2	3	2	3	3	4	2	2	3	3	3	2																							1.55863
-0.532942	0	2	2	2	2	1	2	2	1	2	2	2	2	2	2	3	2	3																							1.45888
-1.52036	0	1	1	0	2	2	2	2	2	2	2	2	2	2	2	2	2	2																							1.25601
1.20924	1	2	2	2	2	1	2	3	3	4	4	3	3	3	1	3	2	4																							1.48005
-0.0598197	1	1	2	1	2	2	2	2	2	2	2	2	2	2	2	3	1	2																							-0.218249
0.826715	2	2	2	2	2	2	3	3	3	3	2	3	2	3	2	3	2	2																							-0.231038
0.819309	2	1	3	1	2	3	2	3	2	2	3	2	2	2	3	3	3	3																							-0.0236787
0.699259	2	2	1	1	2	2	2	2	3	3	2	3	2	3	2	4	3	4																							-1.42873
-0.429245	1	2	2	1	2	2	1	3	2	3	2	2	1	3	3	2	2	2																							-0.380747
-1.4888	0	1	0	2	2	1	2	2	1	2	3	2	2	1	3	2	3	2																							-1.23115
0.639907	0	2	1	2	3	3	2	2	2	2	2	3	3	2	3	3	3	3																							1.17698
-0.412113	1	1	2	1	2	2	3	2	3	1	3	2	2	3	2	2	2	3																							-0.699163
-2.03057	0	0	1	1	1	2	1	1	1	1	2	2	2	2	1	2	1	2																							0.752323
-0.999705	1	0	0	2	1	2	2	2	2	2	2	2	2	3	3	2	2	2																							-0.176515
0.55887	2	2	2	2	2	2	3	2	2	3	3	2	2	4	1	3	3	2																							0.55494
0.437312	1	1	2	2	2	2	2	3	4	2	2	2	2	2	3	3	3	3																							0.227346
-0.268052	1	1	2	3	1	2	2	3	2	3	1	2	3	3	2	2	3	2																							-0.509719
0.3203	2	1	1	2	2	2	2	3	2	2	2	3	3	2	3	2	3	3																							-0.080986
-0.244809	0	1	0	2	2	2	3	2	1	2	2	2	2	2	2	2	2	2																							-1.08051
1.52695	2	2	1	2	2	3	3	2	2	3	4	4	4	3	3	3	3	3																							-1.02966
1.90371	1	2	1	2	3	2	4	2	3	3	3	3	3	3	4	3	3	4																							0.377543
-0.728476	1	3	1	2	2	3	2	2	2	2	1	2	2	2	2	2	3	3																							-0.616147
0.26615	1	1	1	2	1	2	2	2	3	2	2	2	2	3	3	2	3	2																							-1.1453
-0.0108253	1	2	3	3	2	2	2	2	2	2	2	3	2	2	3	2	4	2																							-0.265198
1.84691	1	2	2	1	2	1	2	3	3	4	4	3	2	3	2	3	3	2																							0.461175
-0.619943	0	0	2	0	2	2	2	2	2	2	3	1	3	1	2	2	3	3																							0.549771
-1.5764	0	0	0	2	2	2	1	2	2	2	2	2	1	1	2	2	2	2																							-0.426562
-0.0279636	0	1	0	1	2	1	2	2	2	2	2	3	2	3	3	2	3	3																							-0.20917
1.69203	1	2	2	2	2	2	3	3	3	3	3	3	2	3	3	3	3	4																							-0.944608
-0.0529997	0	2	1	2	2	2	2	3	2	2	2	3	1	2	2	2	2	2																							2.58402
1.42619	2	2	2	2	2	2	3	1	2	3	3	1	3	4	2	3	3	2																							0.456926
-1.26891	0	0	1	1	2	1	2	1	2	2	2	2	2	1	2	2	3	2																							0.695163
-1.04975	0	0	0	2	2	2	1	2	2	2	2	2	1	3	2	3	2	1																							-1.02395
0.375899	1	2	2	2	2	2	2	2	2	2	2	4	2	2	2	3	2	3																							0.832326
1.1907	2	2	2	2	3	2	3	2	2	3	4	3	3	4	2	3	4	3																							-0.0913519
-0.139719	1	1	2	1	2	1	2	2	2	0	3	2	2	2	2	2	2	2																							0.988546
-0.493064	1	0	2	1	2	2	2	2	2	2	2	2	3	2	2	2	2	3																							1.07545
0.744124	2	2	2	2	2	2	1	2	3	2	2	3	2	2	2	3	2	2																							-3.35509
1.08339	2	1	0	1	2	2	3	2	2	2	3	3	3	3	4	3	2	2																							-0.841228
-1.64024	0	0	0	0	1	1	2	1	3	2	2	2	2	2	3	1	2	1																							-1.74916
-0.521602	0	0	2	2	2	3	2	3	2	2	2	2	2	3	2	2	2	1																							-0.395595
1.24183	1	2	2	2	2	2	3	2	3	2	2	3	2	3	3	3	2	3																							-1.38231
-0.335881	1	2	2	2	2	2	2	3	2	3	2	3	3	3	3	2	2	2																							2.24862
-2.30259	0	0	0	2	0	1	2	2	1	1	3	2	1	1	1	1	2	2																							-0.301914
-0.776502	1	2	1	2	2	2	2	2	2	3	2	2	2	2	2	2	2	2																							0.551729
0.0704745	0	0	2	1	1	2	2	3	2	3	2	2	3	2	2	2	3	2																							-1.15554
-0.0470254	0	1	2	2	2	2	1	2	2	3	2	3	2	2	2	3	2	3																							0.158129
0.59629	0	2	2	1	2	3	2	3	3	2	3	3	2	2	2	4	2	3																							1.00198
-0.845705	0	1	0	2	1	2	2	2	2	2	2	2	2	2	2	2	2	2																							1.47164
0.645739	2	1	2	2	2	2	2	3	2	3	3	3	2	3	3	3	3	3																							-0.184991
-0.167354	1	1	2	2	2	2	2	2	3	2	2	3	3	3	2	3	2	2																							1.71123
-0.583998	0	1	2	1	3	2	1	2	2	2	2	3	2	2	2	2	2	2																							-0.5181
0.911773	1	1	2	1	2	2	3	2	2	3	4	3	3	3	3	3	2	2																							-0.395844
0.958926	1	2	2	1	2	3	2	2	2	2	3	3	2	2	2	4	2	3																							0.762718
1.00451	1	2	1	2	2	2	3	3	2	3	2	3	3	2	2	2	2	3																							0.770106
-0.111497	0	0	1	2	2	2	2	2	1	2	2	2	2	3	2	2	3	2																							-1.22367
-1.10286	0	1	0	0	2	2	2	2	2	2	2	2	2	2	2	2	2	2																							0.693799
0.393527	2	1	0	2	2	2	2	3	3	3	2	2	2	2	2	3	2	2																							-0.463984
0.138174	1	0	2	2	2	3	2	2	3	2	3	3	3	2	3	3	2	2																							-1.11631
-0.376967	1	1	0	2	2	2	2	1	3	2	2	2	2	3	2	3	2	1																							-0.601599
-0.409781	0	1	2	2	0	1	2	2	2	2	3	2	2	3	3	2	3	2																							-1.10202
0.137557	0	0	2	1	2	2	3	3	2	3	2	2	2	3	3	2	3	3																							-1.48533
-1.17012	0	0	0	2	2	2	1	2	2	2	2	2	1	1	2	4	2	2																							-1.07873
0.378363	1	1	2	2	3	2	3	2	3	3	2	2	2	2	2	2	2	3																							-0.601233
-1.60403	0	0	0	0	2	1	2	1	1	3	2	2	2	2	1	2	2	2																							2.20918
1.60542	1	1	2	2	3	2	3	3	3	2	3	3	3	3	3	3	3	3																							-2.01869
1.23115	1	2	2	2	2	2	3	3	3	3	3	3	3	2	3	2	3	3																							-1.20118
-0.080986	2	2	2	2	2	1	3	2	3	2	3	3	2	2	4	2	3	3																							0.0240607
-0.750699	0	0	2	1	2	2	2	2	2	1	2	3	2	2	3	2	2	3																							-0.489783
-0.0290356	1	2	1	2	1	2	3	3	3	2	2	2	2	2	3	2	2	3																							1.47254
0.636905	2	0	3	1	1	3	2	2	2	3	3	2	2	3	3	2	3	3																							-0.421373
1.28603	1	1	1	1	2	2	3	2	3	3	2	3	3	3	3	4	3	3																							-0.351137
0.459559	1	2	1	2	2	2	3	3	2	2	3	2	1	3	2	2	3	3																							-0.798827
1.36425	1	2	2	2	3	2	2	2	3	4	2	3	2	3	4	3	3	3																							0.43126
-0.237407	1	1	2	2	2	1	2	2	2	2	2	3	3	2	2	1	3	2																							-0.0812156
-1.1756	0	1	1	1	2	1	2	2	2	2	3	2	3	3	1	2	2	2																							1.22367
-0.658133	1	1	1	2	1	1	1	2	2	2	2	2	2	2	2	2	1	1																							-1.24614
-0.0922728	2	0	1	1	2	3	2	3	2	2	3	2	3	2	2	2	3	2																							-0.713198
-0.0421244	0	2	1	1	1	2	1	2	2	3	2	2	2	3	2	3	1	3																							0.214256
-1.08573	0	1	1	1	2	1	2	2	3	2	2	2	1	2	3	2	2	1																							-1.09488
0.315553	0	1	1	2	2	2	3	2	2	2	3	3	2	2	2	2	3	2																							0.206903
1.69718	2	1	2	2	1	3	3	2	3	2	2	3	3	3	3	3	3	3																							-0.239688
2.79892	3	2	3	3	3	3	4	3	3	3	4	3	4	3	3	3	4	3																							1.00021
-0.875394	1	0	0	2	2	2	2	3	2	2	3	2	3	2	2	2	1	2																							-1.37874
0.440091	2	1	1	2	2	1	3	2	2	3	2	2	2	3	3	2	2	2																							1.11048
-0.0603552	1	1	1	2	2	2	2	2	2	2	1	2	2	2	2	3	2	3																							1.59034
0.361407	0	2	1	1	2	2	2	2	3	3	3	3	2	3	3	2	3	3																							0.678793
0.618646	1	2	2	1	2	3	2	3	3	3	3	3	2	3	3	3	3	2																							-0.809716
0.101958	1	1	1	1	2	2	2	2	2	2	3	3	2	2	3	2	3	2																							1.44506
0.514954	2	1	1	2	3	2	3	2	2	2	3	3	3	3	3	3	3	4																							0.0516206
0.299592	1	1	1	3	2	2	3	3	2	2	2	3	3	3	2	2	3	2																							-1.28237
-1.46804	0	0	0	0	2	0	1	2	2	2	2	2	3	2	2	1	2	2																							0.467566
-0.519938	0	0	1	1	2	2	2	3	2	2	1	2	3	3	2	2	1	3																							-0.89429
0.89452	1	2	2	2	2	3	2	2	3	2	3	3	4	3	3	3	2	2																							-0.855812
-1.20055	0	1	2	1	1	1	2	2	2	2	2	3	2	2	2	2	2	2																							-0.0540717
0.31274	0	1	2	1	2	2	2	2	1	3	3	3	2	2	3	2	3	3																							-0.94964
-0.759346	1	2	0	2	2	3	2	2	2	2	2	2	3	3	2	3	3	1																							1.17698
-1.18158	1	1	0	3	1	2	2	2	1	2	2	2	2	1	2	3	2	2																							0.140724
-0.248278	1	2	0	1	2	1	2	2	2	2	3	2	2	3	2	2	2	2																							-0.138715
0.794835	2	2	1	2	2	2	2	3	2	3	2	3	3	2	2	2	2	2																							-0.510067
0.504933	0	2	2	2	2	3	2	2	2	3	2	2	3	3	3	2	2	3																							-1.95486
-0.9053	1	0	1	1	2	2	2	2	2	3	1	2	2	3	2	2	2	2																							-0.0911973
0.131458	1	2	2	1	2	2	2	2	2	2	2	2	3	2	3	3	2	2																							-0.499813
-0.122512	1	1	2	1	2	2	2	3	3	2	3	2	2	2	3	2	2	3																							0.577298
0.659938	2	2	2	2	2	2	2	3	2	3	3	3	2	3	2	3	2	3																							-2.19281
0.467395	0	1	2	2	2	2	1	2	2	2	2	3	3	2	2	3	4	3																							-0.152399
0.811522	1	2	2	2	2	2	2	2	2	3	2	3	2	3	3	2	3	3																							0.102573
-1.16077	0	0	0	2	2	2	2	2	1	2	3	2	2	2	2	2	0	2																							0.683617
-0.751004	1	1	1	2	2	2	2	2	3	2	2	2	2	2	2	3	1	2																							1.00223
0.936393	0	0	2	3	3	3	2	2	3	3	2	3	2	2	2	3	3	3																							0.42405
-0.0760747	1	0	2	1	1	2	1	2	2	3	2	3	2	2	2	3	3	3																							0.876967
0.466541	0	3	1	1	2	2	2	3	2	3	2	2	2	3	2	3	2	2																							0.750902
0.195116	2	2	1	2	2	2	2	2	2	2	3	2	2	2	2	2	3	3																							1.66665
-0.14451	0	0	2	2	2	2	2	2	2	3	2	2	2	3	3	2	2	3																							0.27615
0.410696	0	2	1	1	3	3	3	3	2	2	2	2	3	3	2	2	3	2																							0.359448
0.67437	2	1	2	2	2	2	3	2	3	3	1	2	3	2	2	2	3	3																							-1.2354
-0.689621	0	1	2	2	1	1	0	2	2	2	2	3	3	1	2	2	2	1																							0.554761
0.395512	1	1	2	1	2	1	2	2	2	4	3	3	2	4	2	2	3	3																							-0.561286
-0.310972	0	1	0	1	2	2	2	2	2	2	3	2	2	3	2	2	2	3																							0.524849
0.574589	1	2	1	1	2	3	2	2	3	3	3	3	2	3	3	2	2	3																							0.291919
0.57513	1	1	2	2	2	2	2	2	2	3	3	3	3	3	2	3	2	3																							0.00279215
-0.850528	1	2	1	2	3	2	2	2	2	3	3	2	2	2	2	3	2	4																							-1.096
-0.162701	1	2	1	2	2	2	3	2	2	3	3	2	2	2	2	3	3	3																							0.54986
-0.391132	1	1	1	2	2	2	3	2	2	2	3	2	1	2	2	2	2	2																							1.1368
-0.907492	0	1	0	2	2	2	1	2	3	2	2	2	2	2	2	2	3	2																							-0.124517
-0.333212	0	1	2	1	2	2	2	1	2	1	2	4	2	1	3	2	1	2																							0.0492469
1.3222	0	1	2	2	2	2	3	2	3	2	2	2	2	3	3	2	3	2																							1.93508
-1.68693	1	0	0	2	0	2	2	1	2	3	2	2	2	2	2	1	2	3																							2.78022
0.890873	1	2	2	1	4	2	2	2	2	2	2	2	3	3	2	2	2	3																							0.752932
0.225149	0	2	1	2	1	2	2	3	2	2	3	3	3	3	3	2	2	3																							1.05828
-0.736077	0	1	2	2	2	3	1	2	2	2	2	1	2	2	3	2	2	2																							0.123899
0.616702	1	2	2	2	2	3	3	3	4	2	1	2	2	3	3	2	3	4																							-1.36522
0.473206	2	2	2	2	1	2	2	2	3	3	2	2	3	2	3	2	3	2																							0.675714
0.229152	1	2	0	1	2	2	1	3	3	2	2	2	2	3	2	2	2	2																							-0.331029
1.48166	2	1	2	3	2	3	3	3	3	3	4	2	2	2	3	3	3	4																							-1.97922
-0.400314	0	2	1	3	3	1	2	3	2	2	2	2	2	3	3	3	2	3																							-0.582276
-0.556279	0	2	2	1	2	3	2	2	2	2	1	2	2	3	3	2	2	3																							-0.477402
-0.706113	0	1	2	2	2	2	2	2	2	2	2	2	2	2	2	2	1	2																							-0.0469493
1.79627	2	2	2	2	3	2	2	4	3	3	2	4	4	3	3	3	4	3																							1.46177
1.95538	2	1	2	1	2	2	2	3	2	3	3	3	3	3	2	3	4	3																							-0.105572
0.606005	1	2	2	1	2	2	3	3	2	2	2	3	2	3	3	3	3	3																							-0.545061
1.97975	2	2	2	2	2	3	3	2	2	3	3	3	2	4	4	3	3	4																							0.826285
0.503371	2	2	1	2	2	1	2	3	2	3	3	2	3	3	3	2	3	2																							0.741403
0.290643	1	2	2	1	2	2	2	2	2	3	3	2	3	3	2	2	2	2																							0.128757
-0.0810621	0	2	2	1	2	2	2	3	2	2	3	3	2	2	1	2	2	3																							-0.740296
-0.382722	0	1	2	0	2	2	1	1	2	2	2	2	2	1	2	2	2	1																							0.65008
1.47481	2	2	2	0	2	2	2	3	3	3	2	3	3	3	3	3	3	3																							0.522041
-0.512945	1	1	1	2	2	2	2	2	2	2	1	2	2	3	2	2	2	3																							-0.0337036
0.520727	1	2	1	2	2	2	2	3	2	2	2	2	3	2	2	2	2	3																							1.17347
-0.114885	1	1	2	2	2	2	2	2	3	1	2	3	2	2	2	3	2	3																							0.931896
0.516438	2	2	1	2	2	2	3	2	2	4	2	3	2	2	1	2	2	3																							0.785844
0.94748	2	1	2	2	2	2	3	3	3	3	3	3	3	3	2	3	2	3																							0.679564
-0.165647	1	0	0	1	2	2	2	2	2	2	2	1	3	2	2	3	3	2																							-0.534266
-0.046183	1	2	1	2	2	1	3	2	2	2	1	2	3	2	3	2	2	2																							-0.00172122
-0.580645	0	2	1	1	3	2	2	2	2	2	2	3	2	2	3	2	2	2																							1.47232
0.501461	0	2	1	2	2	2	2	2	3	2	2	3	3	3	2	2	3	2																							0.219034
-1.11845	0	1	1	1	2	1	2	3	2	2	2	2	1	1	2	2	2	1																							0.142886
0.421875	2	0	2	3	2	2	2	2	3	3	3	3	2	3	2	3	3	2																							0.473462
1.63207	1	2	3	2	3	3	2	3	3	3	3	3	3	3	3	3	2	3																							-0.230644
-3.37721	0	0	0	1	1	0	2	2	1	2	2	2	1	2	0	2	2	1																							0.845268
0.591818	0	1	2	2	2	2	3	1	3	3	3	2	2	2	3	2	3	3																							-1.24001
0.230802	0	1	1	2	2	2	3	3	2	3	2	2	2	3	2	2	3	3																							1.1456
-1.06649	0	0	1	2	1	1	1	2	2	2	2	3	2	2	2	3	2	2																							-1.97975
1.09196	2	1	1	1	2	2	3	4	3	3	3	4	4	2	3	3	3	3																							-0.791899
-1.12404	0	1	1	2	2	2	1	2	2	2	2	2	1	3	2	2	2	2																							0.641128
1.05882	0	1	1	2	3	2	3	3	2	3	3	3	3	3	3	3	3	3																							1.3857
0.760572	1	1	2	2	2	2	2	2	3	3	2	3	3	2	2	2	3	3																							1.23115
1.30516	0	2	2	2	2	2	4	3	2	2	3	2	2	3	3	3	2	3																							0.590908
0.555474	1	2	1	1	1	2	3	2	4	3	3	2	3	2	3	3	3	2																							-0.901159
-0.830812	1	1	0	0	1	2	1	3	2	2	2	1	2	1	1	2	2	2																							-0.325297
-0.171699	0	0	0	1	2	2	3	3	3	2	2	2	3	2	2	3	2	1																							1.03657
-1.80909	0	1	0	2	2	1	2	3	2	2	2	1	2	1	2	2	2	3																							2.36676
0.34066	0	1	2	2	2	2	2	2	2	3	2	2	3	3	2	2	2	2																							-0.422629
1.6536	2	3	1	2	2	3	2	3	3	3	4	2	3	3	2	2	3	3																							0.0620412
-1.60848	0	0	1	0	1	2	3	1	2	2	2	1	2	1	2	2	2	2																							0.00286832
0.450566	0	1	2	2	2	2	2	3	3	2	2	4	4	2	3	3	3	4																							0.733471
1.20008	1	1	1	3	2	3	3	3	3	3	3	3	2	3	3	3	3	3																							-1.26175
-2.10443	0	0	1	1	1	0	2	2	1	3	2	2	1	2	2	2	2	2																							-2.30586
-0.625516	0	1	2	2	2	2	2	2	4	2	2	3	1	1	2	1	2	2																							1.09628
0.234731	2	2	2	1	1	2	2	2	2	2	3	3	2	2	3	2	2	2																							0.953971
1.27131	0	2	1	1	2	1	3	4	2	3	3	4	3	4	3	2	2	2																							1.15628
0.216918	1	2	1	1	2	3	2	2	2	2	4	1	2	2	2	2	2	3																							-1.45601
-0.493928	0	2	1	1	2	2	2	2	2	3	3	2	2	3	2	2	2	3																							0.415446
-0.272178	2	2	1	1	2	2	2	2	2	3	2	3	2	2	2	2	2	2																							0.108727
0.861342	0	1	2	2	2	2	2	2	3	3	3	3	4	2	2	3	3	2																							0.323039
-0.153638	0	2	2	2	2	2	3	2	2	3	2	3	3	3	3	3	2	3																							-0.153638
-0.729672	0	0	1	1	0	2	2	2	2	2	2	1	2	2	3	3	2	3																							-0.729672
-1.55606	0	0	1	2	2	2	1	2	2	2	2	2	1	2	2	1	2	2																							-1.55606
0.335962	0	1	1	2	2	2	2	3	2	4	4	3	2	3	3	3	2	3																							0.335962
0.938173	1	1	2	3	2	2	3	3	3	2	2	2	3	3	2	3	3	2																							0.938173
-1.49439	0	0	0	0	2	3	1	2	2	2	2	2	1	1	1	2	2	2																							-1.49439
-1.1206	0	0	1	1	2	1	2	2	1	2	2	2	2	2	2	1	3	2																							-1.1206
0.913744	2	2	2	2	2	3	2	2	2	2	3	2	2	3	2	2	4	3																							0.913744
-1.49043	0	0	0	1	2	2	2	2	2	2	2	3	2	2	1	2	2	2																							-1.49043
1.80362	2	2	2	2	2	2	2	2	3	2	3	4	3	3	4	3	3	3																							1.80362
0.127446	1	2	2	2	1	2	3	2	2	2	3	2	2	2	3	3	2	2																							0.127446
0.655571	1	2	1	1	2	2	2	2	2	3	3	3	2	3	3	3	4	3																							0.655571
1.13374	0	2	2	2	2	3	2	2	3	3	3	3	3	3	3	4	3	3																							1.13374
0.906452	0	2	2	2	2	2	2	2	2	3	3	3	3	3	3	3	1	4																							0.906452
-0.773919	0	0	0	1	2	1	2	2	2	2	3	2	3	2	1	2	2	3																							-0.773919
-0.914326	0	0	2	1	3	1	2	2	4	2	1	2	2	3	2	2	2	2																							-0.914326
-0.866564	0	1	0	1	1	1	1	1	2	2	2	2	2	2	2	2	2	2																							-0.866564
-1.92133	0	0	0	0	2	2	1	2	1	3	2	2	2	2	2	2	2	2																							-1.92133
0.987923	2	1	2	1	2	2	2	2	2	3	2	3	2	3	2	3	2	2																							0.987923
-0.387748	0	0	1	2	1	2	2	2	2	3	2	2	2	2	2	2	2	2																							-0.387748
-0.69341	0	2	1	2	2	2	2	2	2	2	2	2	2	2	2	3	2	1																							-0.69341
0.0854379	0	1	1	0	2	3	3	1	3	2	2	2	3	2	2	2	3	2																							0.0854379
-0.759142	0	2	1	2	2	0	3	2	2	2	3	3	2	2	2	2	3	3																							-0.759142
0.717844	1	1	2	3	2	3	3	2	2	2	1	3	2	2	3	2	3	3																							0.717844
-1.18004	0	0	0	1	0	1	2	2	3	3	3	2	2	2	2	1	2	2																							-1.18004
-0.0526165	0	2	2	2	1	2	2	2	2	2	3	3	2	3	2	2	3	2																							-0.0526165
-0.675042	0	1	2	1	2	2	2	2	2	2	3	3	1	2	2	2	3	2																							-0.675042
0.53021	2	2	2	0	2	2	2	3	2	2	3	2	2	2	2	3	3	2																							0.53021
-1.64407	0	0	1	1	2	1	1	2	2	1	1	2	3	1	2	2	2	1																							-1.64407
-0.0258979	0	2	1	1	1	2	2	2	3	2	3	3	3	2	3	2	2	3																							-0.0258979
-0.218092	0	0	2	2	2	1	2	2	2	2	2	2	3	1	3	2	2	3																							-0.218092
-0.507891	0	0	1	1	2	2	3	4	2	2	2	2	2	2	2	3	2	3																							-0.507891
-0.566488	0	2	2	2	1	2	3	1	2	2	2	2	3	3	2	2	2	2																							-0.566488
0.225934	0	1	2	2	2	2	2	2	2	3	2	2	3	2	2	3	3	3																							0.225934
-1.91126	0	0	1	0	1	1	2	2	2	2	3	2	3	2	2	2	2	2																							-1.91126
-0.519588	0	0	2	1	2	2	1	2	2	3	3	2	2	2	2	2	2	2																							-0.519588
0.237249	1	1	2	1	2	2	2	2	3	2	3	3	3	3	3	3	2	2																							0.237249
0.621613	0	1	2	2	2	2	2	3	2	2	2	3	3	2	2	3	3	3																							0.621613
-1.78979	0	0	2	2	1	1	1	2	2	1	1	2	2	2	2	2	2	2																							-1.78979
-0.385605	1	0	2	1	1	2	2	2	2	2	2	2	3	2	3	3	2	1																							-0.385605
-0.273607	0	2	1	2	1	3	2	2	2	3	2	3	2	2	2	2	4	3																							-0.273607
1.82991	2	1	2	3	2	2	3	4	3	4	2	3	4	3	3	3	3	3																							1.82991
-0.108342	1	2	2	2	2	2	2	3	3	2	2	2	2	2	2	4	3	2																							-0.108342
-2.13629	0	0	0	1	2	1	1	2	2	1	3	2	1	2	2	2	1	2																							-2.13629
0.00317414	1	0	1	2	1	2	2	2	2	2	3	2	2	4	3	2	2	2																							0.00317414
-0.797775	0	1	2	1	2	2	1	3	2	2	3	3	2	2	1	2	2	2																							-0.797775
-0.139719	0	1	1	2	2	2	2	2	2	3	3	2	3	2	2	3	2	2																							-0.139719
-0.330382	0	1	2	1	2	2	2	2	3	3	3	2	3	3	2	2	2	2																							-0.330382
0.0582099	2	2	3	1	3	2	2	2	2	2	3	3	2	3	2	3	1	2																							0.0582099
0.470042	0	2	1	2	2	2	2	2	4	3	3	2	3	2	2	2	3	4																							0.470042
2.20831	2	2	2	3	2	2	3	2	4	3	3	4	3	3	2	3	2	2																							2.20831
-0.812372	0	1	0	1	2	2	1	3	1	2	2	2	3	3	2	2	3	3																							-0.812372
1.01983	1	2	2	2	3	2	3	2	2	3	2	3	3	3	3	3	3	3																							1.01983
1.29695	0	2	1	2	2	2	3	3	3	3	3	3	3	3	3	4	2	3																							1.29695
-0.783762	0	1	2	0	1	2	1	1	3	2	1	2	1	2	2	3	2	3																							-0.783762
1.27647	1	2	1	1	2	2	3	2	2	3	3	4	3	3	3	3	2	2																							1.27647
-0.604994	0	2	2	2	1	2	3	2	2	1	2	3	2	3	3	2	2	2																							-0.604994
-0.275513	1	2	2	1	2	1	2	2	2	2	2	3	2	3	2	2	2	2																							-0.275513
-0.364921	0	0	1	1	2	2	2	2	2	2	3	3	2	3	2	2	2	2																							-0.364921
1.07599	0	1	2	2	2	3	2	2	3	3	3	3	2	2	3	3	2	2																							1.07599
-0.600592	0	0	1	1	1	2	2	3	3	2	2	2	3	1	2	2	1	2																							-0.600592
1.46022	1	2	1	0	3	2	3	2	3	3	3	3	3	2	2	3	2	3																							1.46022
-0.563257	1	1	1	2	2	0	2	2	2	2	2	2	1	2	3	2	2	3																							-0.563257
0.380912	0	2	2	3	2	1	2	2	2	3	3	4	2	2	3	3	1	2																							0.380912
1.12261	1	1	2	2	2	2	2	3	2	3	3	2	4	3	3	2	3	2																							1.12261
-0.0755381	0	1	1	1	1	2	2	3	2	3	3	2	3	2	1	2	3	3																							-0.0755381
0.605087	0	2	2	3	3	1	2	2	2	3	3	3	3	2	3	2	3	3																							0.605087
0.507716	2	1	2	2	2	3	3	3	3	2	3	3	2	2	3	3	2	2																							0.507716
-1.13505	0	0	2	1	2	1	2	1	1	4	2	3	2	1	2	2	2	3																							-1.13505
0.490475	2	2	1	2	3	2	2	2	3	2	3	2	2	2	2	3	2	3																							0.490475
-1.50332	0	1	0	0	2	2	2	1	2	1	2	2	2	2	2	3	3	2																							-1.50332
0.353009	2	1	2	2	2	1	3	2	3	3	2	3	4	3	2	3	2	2																							0.353009
-0.520113	0	2	1	2	2	1	2	2	2	2	2	2	2	2	2	3	2	2																							-0.520113
-1.14722	0	1	1	0	1	2	2	3	2	2	3	2	3	3	2	2	2	3																							-1.14722
0.820487	1	2	2	0	2	2	2	2	2	2	2	3	3	4	4	3	2	3																							0.820487
-0.500247	1	1	0	2	2	2	2	2	2	1	3	2	2	3	3	3	3	2																							-0.500247
0.186158	0	0	0	1	1	2	2	2	3	3	2	3	2	3	2	2	2	3																							0.186158
2.13555	2	2	2	2	2	4	4	4	2	3	4	3	2	3	2	4	4	3																							2.13555
0.17978	0	2	0	2	2	3	2	2	2	2	3	2	2	3	3	2	3	3																							0.17978
-0.470297	1	2	1	2	2	1	2	2	1	2	2	3	3	2	2	3	2	2																							-0.470297
-0.143659	0	2	1	1	2	3	2	2	3	3	2	1	2	3	3	2	3	3																							-0.143659
0.0779926	0	0	2	1	3	2	2	3	2	3	2	2	3	3	4	3	2	3																							0.0779926
1.41424	0	1	1	2	2	2	2	3	2	2	4	3	3	3	3	3	2	2																							1.41424
-0.551106	0	0	1	2	0	1	2	2	2	3	2	2	2	2	3	2	2	2																							-0.551106
0.593368	0	1	2	2	1	2	2	2	3	2	2	2	3	2	2	3	2	2																							0.593368
-1.07941	0	1	2	0	1	2	2	2	3	3	2	2	1	2	1	2	2	3																							-1.07941
0.113961	0	2	2	1	2	2	2	3	2	2	3	1	3	3	1	3	2	3																							0.113961
0.52318	0	0	2	2	2	2	2	2	2	2	3	3	3	3	2	3	2	3																							0.52318
-0.929065	0	2	2	1	2	2	3	2	1	2	2	2	2	2	3	2	2	3																							-0.929065
1.61212	2	2	1	2	3	3	2	3	2	2	3	3	2	3	3	3	4	2																							1.61212
-0.629614	0	1	2	1	1	2	3	1	1	2	2	3	2	2	2	3	2	2																							-0.629614
-0.387502	1	1	2	2	1	3	1	2	2	2	2	2	2	2	2	2	3	2																							-0.387502
0.713198	0	2	1	2	2	2	3	3	3	3	2	3	2	3	2	3	2	2																							0.713198
-1.10793	0	1	2	0	2	1	2	2	2	2	2	2	3	3	2	2	2	2																							-1.10793
0.217153	2	0	2	3	2	2	2	2	3	2	2	2	2	2	3	3	1	3																							0.217153
-0.0780688	0	1	2	1	1	1	2	2	2	3	2	2	3	3	3	2	2	2																							-0.0780688
0.0500131	0	0	1	2	2	2	3	2	2	2	2	3	3	3	3	3	3	2																							0.0500131
1.01559	0	2	2	2	2	2	3	3	2	3	3	3	4	2	3	2	2	4																							1.01559
1.25097	2	2	3	3	3	2	2	2	2	3	3	3	3	3	3	3	3	3																							1.25097
-0.161383	1	2	1	2	2	2	2	3	2	2	2	3	2	3	3	3	2	3																							-0.161383
-1.46267	0	0	1	0	1	2	2	2	2	2	3	2	2	2	1	2	2	2																							-1.46267
0.571974	1	2	0	2	3	3	2	2	3	2	2	3	2	2	2	2	2	3																							0.571974
-0.61587	1	0	0	0	2	2	2	2	2	2	2	2	2	2	2	3	2	1																							-0.61587
-1.15912	1	1	1	1	1	1	2	2	2	1	2	2	0	2	1	1	3	2																							-1.15912
0.677926	1	1	3	1	2	2	3	3	3	2	2	4	2	2	2	3	2	2																							0.677926
-1.77592	1	0	1	2	2	3	2	1	2	2	3	2	2	2	2	1	1	3																							-1.77592
1.42916	1	2	1	2	2	2	3	3	3	1	2	3	3	2	3	3	3	3																							1.42916
1.1368	2	2	2	2	2	3	2	3	3	2	3	2	3	3	3	3	3	3																							1.1368
-0.366965	1	0	0	2	2	2	3	2	2	2	2	2	2	2	2	2	3	3																							-0.366965
0.098421	1	2	1	2	1	2	1	2	2	2	4	2	2	2	3	2	3	2																							0.098421
-0.600683	0	2	0	2	1	1	2	2	2	2	2	3	2	3	4	2	2	3																							-0.600683
-1.33926	0	1	2	0	2	1	1	1	2	2	2	1	2	3	3	2	2	2																							-1.33926
0.0809086	2	2	2	1	2	1	2	3	3	4	2	2	2	3	2	2	3	2																							0.0809086
0.837638	1	1	2	1	1	2	3	4	2	2	3	3	2	3	2	3	2	3																							0.837638
0.330867	2	2	1	2	2	1	2	3	3	2	2	3	2	3	2	2	2	2																							0.330867
-0.0664113	1	0	1	2	1	2	2	2	3	3	2	2	2	3	3	2	2	3																							-0.0664113
0.735274	2	0	2	0	2	2	3	2	3	3	2	3	2	3	2	2	3	2																							0.735274
-0.583092	0	0	2	2	1	2	2	3	3	1	2	2	3	2	2	2	2	2																							-0.583092
0.0225305	0	2	2	0	3	3	2	3	2	2	3	3	3	2	2	3	2	3																							0.0225305
1.05574	2	1	2	3	2	2	2	3	3	3	3	4	3	3	2	3	2	4																							1.05574
-1.80517	1	0	0	1	2	1	1	1	1	2	2	2	2	2	1	2	2	1																							-1.80517
2.32256	2	2	2	2	3	2	2	4	4	2	4	4	4	3	3	4	4	3																							2.32256
0.206747	0	3	0	1	2	3	4	2	3	3	2	2	2	3	2	3	2	1																							0.206747
0.452429	1	2	2	2	2	1	2	2	2	2	3	2	2	2	3	2	4	2																							0.452429
-1.85326	1	1	0	1	1	2	2	2	0	2	2	2	1	1	1	2	1	2																							-1.85326
0.725984	1	2	2	1	3	2	2	3	2	2	2	2	3	2	2	3	2	2																							0.725984
-0.721013	0	0	1	2	2	2	2	2	2	2	2	2	2	2	2	3	2	2																							-0.721013
-1.39293	0	0	1	2	1	1	2	2	2	3	2	2	2	2	3	2	1	2																							-1.39293
-1.49182	0	1	1	1	1	1	2	2	1	2	2	2	2	2	2	2	3	3																							-1.49182
-0.894063	0	1	2	2	2	0	2	3	1	2	1	3	2	2	2	3	2	2																							-0.894063
0.724292	1	2	2	2	2	2	2	3	3	2	2	2	3	4	1	3	3	3																							0.724292
0.395844	0	2	0	2	2	2	2	3	3	3	3	2	3	2	3	2	3	2																							0.395844
0.168983	1	2	1	2	2	2	2	4	2	3	3	2	2	2	2	2	2	3																							0.168983
-1.27716	1	0	2	0	1	2	1	2	1	2	2	2	2	2	2	3	2	3																							-1.27716
-0.865562	0	1	0	1	2	2	2	2	2	2	3	2	2	3	2	1	2	2																							-0.865562
0.659179	1	1	3	2	2	2	2	2	2	3	2	3	2	3	3	2	3	2																							0.659179
-0.856032	0	1	0	2	1	1	2	2	2	2	2	2	2	2	2	1	2	2																							-0.856032
0.837421	2	2	2	2	2	2	2	2	3	3	2	3	2	2	3	3	2	2																							0.837421
0.54373	1	1	1	2	2	2	2	2	3	2	2	2	2	2	2	3	2	2																							0.54373
-0.10165	0	2	2	1	2	2	2	3	3	2	3	2	2	3	2	2	3	2																							-0.10165
0.299751	1	1	2	2	0	3	0	2	3	2	2	2	2	2	3	3	3	2																							0.299751
0.79767	1	2	1	2	2	2	2	2	3	3	2	2	3	2	4	3	3	3																							0.79767
0.60169	1	3	2	2	3	3	3	2	4	2	3	3	2	3	3	2	3	3																							0.60169
-0.679083	0	1	1	1	2	1	2	2	3	2	2	3	3	2	1	3	2	3																							-0.679083
1.13272	2	2	2	2	2	3	3	3	3	2	2	2	3	2	3	2	3	2																							1.13272
-0.824348	0	0	2	1	2	2	1	2	2	2	2	1	2	3	3	2	2	3																							-0.824348
0.24686	2	2	1	1	2	2	1	2	1	4	1	2	2	2	3	2	3	3																							0.24686
-1.1102	1	0	1	0	1	1	2	1	2	2	2	2	2	2	3	2	1	1																							-1.1102
-0.319174	2	0	2	2	3	2	2	2	2	2	2	4	1	2	2	3	2	2																							-0.319174
1.05788	2	3	2	1	2	2	2	2	2	3	2	3	4	3	3	2	2	3																							1.05788
1.31854	2	2	2	1	2	1	2	3	3	3	3	3	3	2	3	3	4	3																							1.31854
0.133773	2	1	2	1	2	2	2	2	2	3	3	4	3	2	2	3	3	3																							0.133773
0.138406	0	2	2	2	0	2	2	2	2	2	3	2	3	3	2	2	2	2																							0.138406
1.1136	1	2	1	1	2	3	2	3	3	2	2	3	2	3	2	3	3	3																							1.1136
-0.198938	1	2	2	1	2	1	2	2	3	3	3	3	2	2	2	3	2	3																							-0.198938
0.981709	2	3	2	2	3	2	3	2	3	1	2	3	3	3	3	2	3	2																							0.981709
-1.27578	1	2	1	1	1	2	1	2	1	2	2	2	3	2	2	2	2	1																							-1.27578
2.10865	2	3	3	2	2	3	2	3	4	2	3	3	4	2	3	2	2	3																							2.10865
0.409698	1	1	2	2	1	2	2	2	3	2	3	4	3	2	3	2	2	1																							0.409698
-0.519763	0	1	1	0	1	3	3	2	2	2	2	2	2	3	2	3	2	2																							-0.519763
1.00742	1	2	2	1	2	2	2	3	3	2	3	2	3	3	2	3	3	4																							1.00742
-0.0946557	0	1	2	1	2	2	1	2	2	2	3	2	3	2	3	2	4	2																							-0.0946557
-1.42662	1	0	1	2	2	2	2	1	1	2	3	2	3	2	2	2	3	3																							-1.42662
1.9611	2	1	2	2	3	3	3	4	3	3	3	2	3	3	2	4	3	4																							1.9611
-0.653486	0	2	0	2	2	2	2	1	2	3	2	3	2	1	2	3	2	2																							-0.653486
0.317805	2	0	1	1	2	2	3	2	2	2	2	2	2	2	3	3	3	2																							0.317805
1.21787	0	2	3	1	2	2	2	3	2	2	4	3	2	3	2	3	3	3																							1.21787
1.58119	0	3	2	3	2	3	2	2	2	3	2	4	2	3	3	3	3	2																							1.58119
0.231038	0	2	1	1	1	1	3	2	2	2	2	2	3	2	3	3	3	2																							0.231038
-2.64459	0	0	0	0	0	2	2	2	1	2	1	2	2	2	2	2	2	1																							-2.64459
0.0121258	1	2	1	1	2	2	2	2	3	2	2	3	2	3	2	3	3	2																							0.0121258
-0.460921	0	1	0	0	2	2	1	2	2	3	2	2	3	2	2	2	2	2																							-0.460921
0.317081	1	2	2	1	2	2	3	3	2	2	2	2	2	2	2	2	4	2																							0.317081
-1.09586	1	1	0	2	1	2	1	3	3	2	2	2	3	1	2	2	2	2																							-1.09586
0.258627	0	2	2	2	2	3	3	2	2	2	2	3	2	1	2	4	3	3																							0.258627
1.0734	0	2	2	1	2	3	1	3	3	2	3	3	3	3	2	3	2	2																							1.0734
-1.74845	0	1	1	0	2	1	2	2	2	2	1	3	1	2	2	1	2	3																							-1.74845
1.87856	0	2	2	2	3	2	2	3	3	3	3	3	3	2	2	3	2	3																							1.87856
0.882824	1	2	1	2	2	3	4	2	3	3	2	3	2	2	3	2	2	3																							0.882824
-1.04684	0	0	2	1	2	2	1	1	2	2	3	2	2	2	2	2	2	2																							-1.04684
-0.166656	1	1	2	2	3	1	2	2	2	2	2	3	2	2	2	2	2	2																							-0.166656
1.2732	0	2	2	2	2	3	2	2	2	3	3	3	4	2	3	2	3	3																							1.2732
-1.79704	1	0	1	2	2	1	2	2	2	2	2	2	2	1	1	2	2	1																							-1.79704
-0.036996	1	2	1	1	2	2	2	2	2	2	2	2	3	2	2	2	3	3																							-0.036996
1.55478	0	2	2	2	2	2	2	2	2	3	3	3	3	4	3	2	3	3																							1.55478
-0.190674	0	0	2	2	2	2	3	2	2	3	2	2	2	3	2	3	2	2																							-0.190674
-0.270114	0	2	0	1	2	2	2	2	2	2	2	2	2	2	3	2	2	3																							-0.270114
-0.417197	1	0	1	1	1	2	2	2	2	3	2	2	2	2	2	3	2	2																							-0.417197
-0.0325554	1	1	2	2	3	2	2	2	2	2	2	2	2	3	2	3	2	3																							-0.0325554
-0.147525	1	2	2	2	3	2	2	2	3	2	2	3	2	2	3	2	2	3																							-0.147525
0.773404	1	0	2	2	1	2	3	3	3	3	3	3	3	2	3	3	3	2																							0.773404
-0.144123	1	1	1	1	2	2	2	3	3	2	2	2	2	3	3	2	2	1																							-0.144123
0.455736	2	1	0	2	2	2	3	2	2	2	2	2	2	2	3	3	3	3																							0.455736
-1.05508	0	1	2	0	1	2	2	2	2	2	2	1	2	2	2	2	1	3																							-1.05508
-1.516	0	0	0	0	1	2	2	2	2	2	2	2	2	2	2	2	1	2																							-1.516
0.0661043	1	1	1	1	3	2	2	3	2	2	2	2	2	3	2	3	2	2																							0.0661043
-0.573236	1	2	2	1	1	2	2	2	2	2	2	2	2	2	3	2	2	1																							-0.573236
0.179546	0	1	2	2	1	1	2	2	3	3	2	3	3	2	2	2	2	2																							0.179546
1.29749	1	2	2	2	1	2	3	3	3	3	3	4	3	3	4	2	2	3																							1.29749
0.403134	1	1	2	1	2	2	2	3	2	3	3	2	3	2	2	2	2	2																							0.403134
-0.273686	1	0	2	1	2	2	3	3	2	2	3	3	2	2	2	2	1	2																							-0.273686
0.672931	2	2	1	2	2	2	2	2	3	3	3	4	2	2	3	2	3	3																							0.672931
-0.918051	0	0	2	2	1	2	1	2	2	1	2	2	2	2	2	2	2	2																							-0.918051
-0.796724	0	0	2	2	1	1	1	2	2	2	2	2	2	1	2	1	2	2																							-0.796724
-1.06191	1	0	0	2	1	0	3	2	3	1	2	2	3	2	1	1	1	2																							-1.06191
-0.0131195	0	1	2	1	2	2	2	2	2	2	2	3	3	2	2	2	3	3																							-0.0131195
-1.43943	0	0	1	0	1	2	2	2	2	1	2	1	2	2	2	2	2	2																							-1.43943
-0.0392924	0	2	2	1	1	2	2	3	2	2	2	2	2	3	2	2	1	2																							-0.0392924
-1.1802	0	1	2	2	0	2	2	2	2	2	2	2	2	3	2	2	3	1																							-1.1802
0.894177	1	1	2	2	2	2	3	3	3	3	2	3	3	3	3	3	3	2																							0.894177
0.698087	2	2	1	3	2	2	2	2	1	2	2	3	3	2	3	3	3	3																							0.698087
1.24183	2	2	1	2	2	3	2	2	2	2	4	3	3	3	2	3	3	3																							1.24183
-0.416529	0	1	2	1	2	1	1	1	2	3	1	3	2	1	3	2	3	3																							-0.416529
1.58817	1	2	1	2	2	2	3	2	3	2	3	3	3	4	3	3	2	3																							1.58817
0.516789	2	2	2	2	1	2	2	3	2	4	2	3	4	2	3	3	2	3																							0.516789
0.994798	0	1	2	2	3	1	2	2	1	3	3	3	3	3	4	2	3	3																							0.994798
1.25618	2	2	2	2	2	2	3	3	3	3	3	2	2	3	2	3	3	3																							1.25618
-2.46098	0	0	1	0	2	1	2	1	1	2	1	2	1	2	1	2	1	2																							-2.46098
0.280443	2	2	1	2	1	2	2	2	3	2	2	3	2	2	2	2	2	2																							0.280443
-0.912933	0	0	1	1	1	2	2	2	3	0	2	2	3	2	2	2	2	2																							-0.912933
-0.815462	1	0	1	1	1	2	3	2	1	3	2	2	2	3	2	2	2	2																							-0.815462
-0.521777	1	1	1	1	2	3	3	3	2	3	3	2	2	2	2	3	3	2																							-0.521777
-1.98796	0	0	0	1	0	1	1	1	0	1	1	1	1	2	2	2	1	2																							-1.98796
-0.469017	0	1	2	2	3	1	2	3	3	2	2	3	2	3	3	3	3	2																							-0.469017
1.25753	2	2	2	1	4	3	3	2	2	3	4	4	3	3	4	3	3	2																							1.25753
-0.818345	0	0	0	0	1	2	2	2	2	2	2	2	2	2	2	2	2	2																							-0.818345
-0.0862053	0	2	2	2	1	2	2	3	2	2	2	2	3	3	2	2	3	1																							-0.0862053
1.51239	1	3	2	2	2	2	2	2	2	3	3	2	2	3	2	3	4	3																							1.51239
-0.555565	0	2	1	2	2	2	2	2	1	2	2	3	3	2	2	3	2	1																							-0.555565
0.593734	0	1	1	1	2	2	3	3	2	3	3	2	2	2	2	1	3	3																							0.593734
-0.566756	2	1	1	1	2	2	3	2	3	2	1	4	2	3	2	2	2	2																							-0.566756
-0.453531	0	0	0	2	3	2	2	2	3	2	2	3	2	2	2	2	2	2																							-0.453531
0.1347	1	2	2	1	2	2	1	2	2	3	2	2	3	3	2	3	3	3																							0.1347
0.333534	0	1	2	1	1	2	2	3	2	4	2	3	3	2	3	2	2	2																							0.333534
-1.33198	0	1	0	0	1	2	1	2	2	2	2	3	3	2	3	2	3	2																							-1.33198
-0.298471	0	1	0	1	2	3	1	1	3	2	3	2	2	2	2	2	2	2																							-0.298471
-0.139255	0	2	1	2	2	1	2	3	2	2	3	2	3	2	3	2	2	2																							-0.139255
-0.612175	1	0	1	3	1	2	2	2	2	2	2	3	2	3	2	2	2	2																							-0.612175
0.912005	2	1	1	2	2	2	4	3	2	2	3	2	3	2	2	3	2	3																							0.912005
-0.875282	1	0	0	0	2	0	2	2	2	3	2	2	3	2	2	1	2	1																							-0.875282
0.48944	1	0	2	2	2	2	3	3	3	2	4	2	2	2	2	2	2	2																							0.48944
1.74248	1	2	2	2	2	3	3	3	3	3	4	3	3	3	3	3	3	3																							1.74248
-0.196442	0	2	1	0	2	1	3	2	3	2	3	2	3	3	2	2	2	2																							-0.196442
-0.686713	0	2	1	2	2	2	2	2	2	2	1	2	3	2	3	1	3	3																							-0.686713
2.08522	2	2	2	1	2	3	2	3	3	3	2	4	3	3	3	3	3	3																							2.08522
-1.97543	0	1	0	0	2	1	2	2	2	2	2	1	1	2	1	2	2	2																							-1.97543
-0.882599	1	1	1	0	0	2	2	2	2	1	2	2	1	2	2	2	2	2																							-0.882599
-0.503978	0	1	1	2	2	2	2	1	2	2	2	3	2	2	3	2	3	2																							-0.503978
0.322716	1	2	2	2	2	3	1	3	2	2	2	2	2	3	2	3	2	3																							0.322716
-0.0988825	1	0	1	1	2	2	2	2	2	2	2	2	2	3	3	3	2	3																							-0.0988825
0.476459	2	1	2	2	2	3	1	2	3	3	3	2	2	1	2	2	2	2																							0.476459
1.10765	1	1	2	2	2	3	2	3	3	3	3	4	3	3	3	3	3	2																							1.10765
0.771754	1	1	2	2	2	3	1	2	2	3	3	3	2	2	3	3	2	3																							0.771754
-0.774539	0	0	1	1	1	2	2	2	2	2	2	2	2	2	2	3	2	2																							-0.774539
-0.490215	1	1	2	2	2	2	2	2	2	2	3	3	2	2	3	2	2	2																							-0.490215
-0.685261	0	1	0	1	2	2	2	1	2	2	3	2	2	2	3	2	1	2																							-0.685261
-0.431091	1	0	0	1	2	2	2	3	2	3	3	2	3	2	2	2	2	2																							-0.431091
-1.19694	1	2	0	1	2	2	2	3	3	2	2	2	2	2	3	1	2	3																							-1.19694
0.0395983	1	1	2	2	2	2	2	3	1	3	2	2	2	3	3	3	3	2																							0.0395983
-0.447689	1	2	1	3	2	2	2	3	1	2	2	3	2	3	2	2	1	2																							-0.447689
-0.208859	2	2	1	2	2	2	2	3	3	3	2	3	2	2	2	2	2	3																							-0.208859
-0.344878	2	2	0	2	2	1	2	2	2	2	2	2	2	2	2	3	2	2																							-0.344878
0.215196	0	2	1	2	2	3	3	2	3	2	2	2	3	2	3	2	2	3																							0.215196
1.21627	2	2	1	2	2	2	4	2	3	3	2	3	3	4	3	3	2	3																							1.21627
0.0768409	0	1	2	1	2	2	3	4	2	3	3	3	3	3	3	3	2	3																							0.0768409
0.653486	2	2	1	2	2	2	2	2	2	3	3	2	2	3	2	2	2	2																							0.653486
-1.26737	0	0	1	0	2	1	2	1	2	1	2	2	2	2	1	1	2	2																							-1.26737
0.211986	1	0	1	1	2	2	3	2	1	2	3	2	3	2	2	2	3	2																							0.211986
-0.543375	1	0	2	0	1	1	2	2	3	2	3	3	2	2	1	1	4	2																							-0.543375
-0.328847	1	1	2	2	2	2	2	2	2	4	1	2	2	3	2	2	2	2																							-0.328847
-2.40358	0	0	0	0	1	1	1	2	0	2	3	1	2	2	1	1	2	2																							-2.40358
0.105649	1	2	1	2	1	2	2	2	2	2	3	2	2	2	2	2	3	2																							0.105649
0.940552	2	2	1	3	2	2	3	3	3	3	4	2	2	2	3	3	2	3																							0.940552
-1.14944	0	0	0	2	1	2	2	2	2	2	2	2	2	1	1	2	2	2																							-1.14944
-0.548171	1	1	1	2	1	2	2	3	2	2	1	3	2	2	3	2	2	2																							-0.548171
0.213316	0	1	1	1	2	2	3	1	2	3	2	2	2	3	2	3	3	2																							0.213316
0.691077	0	1	2	2	2	2	1	3	2	2	2	2	2	3	2	2	2	2																							0.691077
0.447012	2	2	2	3	2	2	2	2	2	2	2	3	2	2	2	3	3	2																							0.447012
-0.498427	2	0	2	1	1	1	2	2	2	2	3	3	2	2	2	3	2	1																							-0.498427
-1.43363	0	0	1	0	2	2	2	2	3	3	3	1	3	2	3	1	2	2																							-1.43363
0.987673	2	0	1	3	3	2	2	2	2	2	3	3	3	4	3	4	2	3																							0.987673
-1.12103	0	1	0	1	2	2	2	1	2	2	2	2	2	2	2	3	2	2																							-1.12103
0.591637	1	1	1	2	2	2	2	2	2	2	3	3	3	2	2	3	3	2																							0.591637
-0.263218	0	2	3	2	2	1	2	2	2	2	3	2	2	2	3	2	2	2																							-0.263218
-0.765792	0	1	2	1	2	2	2	1	2	2	2	2	3	2	2	2	2	2																							-0.765792
-0.37229	1	0	2	1	1	2	2	2	3	1	2	2	3	2	2	3	2	2																							-0.37229
-1.47663	1	1	0	2	1	2	3	2	2	1	2	2	2	2	3	1	2	3																							-1.47663
-1.77075	0	0	0	0	0	2	2	1	2	2	2	2	1	2	1	2	1	2																							-1.77075
-0.472435	1	1	0	2	2	2	2	2	2	1	2	2	3	3	3	2	2	2																							-0.472435
1.00946	2	1	1	1	2	2	2	2	2	2	2	4	3	3	4	2	3	2																							1.00946
1.65994	2	2	2	3	3	2	3	3	3	4	3	2	4	4	2	4	4	3																							1.65994
-0.438154	0	1	1	0	0	2	2	2	2	2	2	2	2	3	2	2	3	1																							-0.438154
-0.496004	0	0	0	0	2	2	2	2	2	2	4	2	2	1	2	2	1	2																							-0.496004
-0.586359	0	2	1	1	2	2	2	1	3	3	2	2	3	3	3	2	2	3																							-0.586359
1.04024	2	1	2	1	2	2	3	3	2	2	4	3	2	3	3	3	2	3																							1.04024
0.788868	1	1	2	2	2	2	2	3	3	2	3	3	2	3	2	3	3	4																							0.788868
-0.58754	0	1	1	2	2	2	3	2	1	2	2	3	2	2	2	2	3	3																							-0.58754
0.476373	0	1	0	1	2	2	3	3	2	3	2	3	3	2	2	2	1	3																							0.476373
0.186392	0	2	2	2	2	2	2	3	2	3	3	2	2	3	3	3	3	4																							0.186392
-1.48672	0	0	0	2	3	2	3	2	2	3	2	2	2	2	1	3	2	2																							-1.48672
1.72971	1	2	1	2	3	3	3	3	3	4	3	3	3	2	4	3	3	3																							1.72971
-0.821236	0	1	2	1	2	2	2	2	2	0	2	2	2	2	2	3	2	2																							-0.821236
-0.479204	0	1	2	2	2	2	2	1	2	1	2	2	3	2	3	2	2	2																							-0.479204
0.260527	1	0	1	2	2	3	1	2	2	3	2	3	3	2	3	2	3	3																							0.260527
-1.19819	0	0	0	1	1	2	2	2	2	1	2	2	2	2	2	1	2	3																							-1.19819
0.0825207	1	2	2	1	3	2	2	2	2	2	1	2	3	2	2	3	2	2																							0.0825207
-0.378117	0	1	2	1	1	3	1	3	2	2	2	2	2	3	2	3	2	2																							-0.378117
0.78845	2	2	2	2	3	2	3	3	3	2	3	3	3	3	3	3	3	3																							0.78845
0.131844	0	1	0	2	1	2	4	2	3	3	2	2	3	2	2	2	3	2																							0.131844
1.42113	2	2	3	2	2	2	3	2	4	2	3	3	2	3	2	3	3	4																							1.42113
-0.365657	0	0	2	1	1	2	2	2	2	2	3	2	3	2	2	2	2	2																							-0.365657
0.977013	0	1	2	2	2	2	3	3	3	3	2	2	3	2	3	2	4	3																							0.977013
0.630735	0	2	2	2	2	3	3	2	3	3	2	3	3	2	2	2	3	2																							0.630735
1.09949	1	2	1	2	2	3	2	3	3	3	3	3	3	3	4	3	2	3																							1.09949
-0.409033	1	2	0	2	2	3	1	2	2	2	2	2	3	3	3	3	2	3																							-0.409033
-0.603065	1	2	2	2	2	2	2	2	2	2	4	2	2	2	3	2	1	3																							-0.603065
-1.63381	0	1	0	2	1	2	2	1	1	2	2	3	1	3	2	2	2	2																							-1.63381
-0.343498	1	2	2	1	0	2	2	3	2	3	2	2	2	2	2	3	2	2																							-0.343498
-0.768873	1	2	1	0	2	2	2	3	2	2	2	2	2	2	3	3	2	2																							-0.768873
-2.3605	0	0	1	1	2	2	2	1	2	3	2	2	1	2	2	2	2	1																							-2.3605
0.470641	0	1	3	2	3	2	3	2	2	3	3	3	3	3	3	2	2	3																							0.470641
1.08573	2	1	1	2	3	2	3	2	2	3	2	4	3	3	3	2	3	3																							1.08573
-2.35927	0	0	0	1	2	0	2	2	2	3	1	1	1	1	1	1	1	2																							-2.35927
-1.46066	0	0	0	0	0	2	2	2	2	2	3	2	3	2	2	2	2	1																							-1.46066
1.6	2	2	2	2	2	3	3	2	3	2	3	4	4	2	3	3	3	3
1.59	2	2	2	2	3	2	2	3	3	3	3	3	3	4	2	3	3	3
1.6	0	2	1	2	3	2	3	4	3	3	3	3	3	3	3	4	3	4
1.59	1	2	2	2	3	3	2	2	2	4	2	3	3	3	3	3	3	3
-0.35	1	0	0	1	3	2	2	3	3	2	0	2	2	3	2	2	3	3
2.79	1	2	2	3	3	4	3	4	3	3	3	3	3	3	3	3	4	3
2.08	2	2	2	3	2	2	3	3	3	4	4	4	3	2	3	3	3	4
1.58	1	1	1	3	2	2	2	2	2	4	3	3	3	3	3	3	3	3
2.81	2	2	2	2	3	4	3	2	3	3	4	3	3	3	4	3	3	4
2.81	1	2	2	3	3	4	3	3	4	3	4	3	3	3	3	4	3	3
2.81	3	3	3	2	2	2	3	3	2	4	3	3	3	4	4	3	3	3
2.81	2	2	3	2	2	3	3	3	4	4	4	3	3	3	4	2	3	3
2.81	2	2	2	3	3	2	3	3	3	3	3	3	4	3	2	3	3	3
2.81	2	2	2	2	3	2	2	4	3	3	2	3	2	4	2	4	4	3
2.81	1	1	2	2	2	3	4	3	3	3	3	3	4	3	3	3	4	3
-1.1	1	1	1	1	2	1	2	1	2	3	2	2	2	2	2	1	2	3
-1.1	0	1	1	1	2	1	2	2	2	2	2	2	1	2	2	2	2	2
3.14	2	2	2	3	3	4	3	3	3	3	4	3	3	3	2	4	3	3
3.14	3	3	1	3	3	3	3	3	3	3	4	3	3	3	4	3	4	3
3.15	2	3	2	1	3	3	2	3	4	3	4	4	2	4	4	4	3	4
-1.12	1	0	2	2	1	1	2	3	2	3	2	2	2	2	2	2	2	2
-1.12	0	1	0	2	2	2	2	2	2	2	2	2	2	2	2	1	3	2
2.51	2	2	2	3	3	3	2	3	3	4	3	3	3	4	3	3	4	2
0.93	2	1	1	2	2	2	2	2	3	4	3	3	2	2	3	3	3	2
-1.08	0	0	0	0	1	2	2	2	1	3	1	2	2	1	2	2	3	2
3.52	2	1	3	2	4	2	4	3	4	3	4	4	4	3	4	3	4	3
2.9	2	2	2	3	4	4	3	3	3	4	2	3	4	4	4	4	3	4
2.9	2	1	3	2	4	3	4	4	4	3	3	3	3	4	3	3	3	4
2.9	2	3	2	3	3	3	4	3	3	3	3	4	4	4	3	3	3	2
2.9	2	3	2	3	2	2	3	3	3	4	3	3	4	4	3	4	3	4
2.9	2	2	2	2	4	2	4	4	4	4	4	4	4	3	4	4	3	4
2.9	2	2	2	3	2	3	3	3	3	3	3	4	4	3	2	4	2	4
2.9	2	2	2	3	2	3	3	3	3	3	4	4	4	3	4	4	3	4
2.9	2	3	2	3	3	3	3	3	3	3	3	4	3	4	4	3	3	4
2.9	3	2	3	2	2	2	3	4	3	3	4	4	3	4	4	3	4	4
2.9	2	2	2	2	3	2	2	4	3	4	4	3	4	3	3	3	4	3
2.9	2	2	3	2	4	3	3	4	3	3	4	3	3	4	3	3	3	4
2.9	1	2	1	3	3	4	3	4	3	3	4	3	3	4	3	3	3	3
2.9	2	2	3	2	2	2	3	4	3	4	4	4	3	4	3	3	3	4
2.9	1	2	1	3	3	2	4	3	4	4	4	3	3	3	3	3	4	3
2.9	2	2	2	1	3	2	3	4	3	2	3	3	3	3	4	3	4	4
2.9	2	2	2	3	3	3	3	3	4	4	4	4	3	3	3	3	4	4
2.9	1	2	3	1	3	2	3	4	3	3	4	3	3	4	3	4	2	4
2.9	2	3	2	3	3	3	3	4	3	3	3	3	3	4	4	4	4	4
2.9	1	2	2	3	2	3	3	3	4	4	4	4	3	4	3	4	4	4
2.9	2	2	2	2	3	2	3	4	2	4	3	2	2	3	3	4	3	4
2.9	1	2	3	3	2	2	3	4	3	4	3	3	3	4	4	3	4	3
2.9	1	2	2	3	4	3	3	3	4	3	3	3	3	4	3	4	3	4
2.9	2	1	2	2	2	3	4	3	3	4	3	2	3	3	4	4	3	4
2.9	2	2	2	3	3	2	4	3	3	3	3	4	3	4	4	4	4	3
2.9	2	2	2	2	3	3	4	2	4	3	3	4	4	3	2	3	4	4
2.9	3	2	2	3	3	2	2	4	4	3	3	4	4	3	3	3	3	4
2.9	2	2	3	2	3	4	4	3	3	3	4	2	3	3	4	4	3	4
2.9	3	2	2	2	2	3	3	4	3	4	4	3	4	4	3	3	3	4
2.9	2	2	2	2	4	2	3	3	3	3	4	4	4	4	3	4	3	3
2.9	2	2	3	2	3	3	3	3	4	4	4	4	4	4	4	4	3	3
2.9	2	2	1	3	3	3	3	4	3	3	2	4	4	4	4	4	3	3
2.9	2	2	2	3	2	3	3	4	2	4	4	4	3	4	2	4	4	4
2.9	1	2	2	2	4	3	4	3	3	4	3	4	4	3	3	4	4	3
2.9	2	1	2	3	3	3	3	3	3	4	4	4	3	4	4	4	3	3
2.9	2	2	2	3	4	4	4	4	4	3	4	3	3	3	4	3	3	4
2.9	2	1	3	2	3	3	3	3	4	2	3	4	3	3	3	4	2	4
2.9	2	2	2	3	3	3	3	3	3	3	3	3	3	3	3	3	4	3
2.9	1	2	1	2	3	2	4	4	4	4	4	4	3	4	3	4	2	3
2.9	2	2	2	2	3	4	3	3	3	3	4	3	4	3	3	4	3	3
2.9	2	2	2	3	2	3	3	3	3	2	3	4	4	4	3	3	3	3
2.9	3	4	2	2	2	3	3	3	3	3	4	4	3	4	3	4	4	4
2.9	2	2	1	3	3	2	3	4	3	4	4	4	4	2	4	2	4	4
2.9	2	2	3	2	3	3	3	3	3	2	4	4	3	4	3	4	3	4
2.9	2	2	3	3	3	2	3	4	3	2	3	4	3	4	4	3	4	3
2.9	2	3	3	2	3	2	4	4	3	3	4	4	3	4	3	3	3	3
2.9	1	2	2	3	3	2	4	3	4	4	3	3	3	4	3	4	4	3
2.9	1	1	2	2	3	4	3	3	2	4	3	4	3	3	4	4	4	4
2.9	2	2	2	3	4	3	3	3	4	4	4	4	3	3	3	4	4	3
2.9	2	3	3	3	3	3	3	3	4	3	4	2	3	4	3	4	3	4
2.9	2	2	4	3	2	3	3	4	4	4	3	4	3	4	3	4	4	2
2.9	1	2	2	2	3	2	3	3	4	4	3	4	4	4	4	3	4	4
2.9	2	2	3	2	3	3	3	4	3	4	3	3	4	3	3	3	3	3
2.9	1	2	2	3	3	4	3	4	3	2	3	3	4	4	4	4	4	3
2.9	0	2	2	2	4	2	4	3	3	3	3	3	3	3	3	4	3	4
2.9	1	1	2	2	4	2	4	3	3	4	3	4	2	3	3	4	3	3
2.9	2	3	2	3	2	2	4	3	3	3	4	4	3	4	4	3	3	4
2.9	2	2	3	2	3	3	4	2	4	3	3	4	4	4	4	4	4	4
2.9	3	2	2	2	4	2	3	4	4	4	3	4	4	4	4	3	3	3
2.9	1	2	2	2	3	2	4	4	4	3	3	2	3	4	4	3	4	4
2.9	2	2	2	3	2	3	4	3	3	4	4	3	4	4	4	3	3	3
2.9	1	2	2	3	3	2	3	2	3	4	2	3	3	4	3	3	3	3
2.9	2	1	3	2	3	4	3	3	3	4	4	3	4	4	4	4	4	4
2.9	2	2	4	3	4	4	3	3	3	4	4	3	3	3	4	3	3	3
2.9	3	2	2	2	2	3	2	4	3	3	3	4	4	4	4	3	3	4
-1.13	0	0	2	2	2	1	2	2	2	2	2	2	2	1	2	2	2	2
-1.13	0	2	1	2	1	3	2	2	3	2	3	1	2	3	3	2	2	2
-1.13	1	1	1	2	1	1	2	3	1	2	1	2	2	2	2	2	3	2
-1.13	0	0	0	2	2	1	2	2	2	2	2	3	2	3	2	2	2	2
-1.13	0	0	0	1	2	2	1	2	2	2	2	2	2	2	3	2	3	3
-1.13	0	1	2	1	1	1	2	2	3	1	2	2	2	2	2	2	2	2
6.02	3	4	3	4	4	4	4	4	4	4	4	4	4	4	4	4	4	4
2.91	2	3	3	2	3	2	3	3	4	3	3	4	4	4	2	4	4	4
3.15	2	1	2	2	4	3	2	4	4	2	4	4	4	2	3	4	3	4
0.27	2	0	2	2	2	1	2	3	2	3	3	2	2	3	3	2	3	3
6.33	3	3	4	4	4	3	4	4	4	4	4	4	4	4	4	4	4	4
2.56	1	1	1	3	3	4	2	3	3	4	2	3	3	3	2	3	4	2
2.56	2	2	2	3	3	2	4	4	4	4	3	3	3	4	4	4	3	3
2.56	3	2	3	2	3	3	3	3	3	3	4	2	4	3	3	4	4	3
2.56	2	3	2	3	3	2	3	3	2	3	4	4	3	3	3	3	4	3
2.56	2	2	3	3	4	3	4	2	2	3	3	4	3	3	4	4	3	4
2.56	2	2	2	2	3	3	3	4	3	3	4	4	3	3	4	4	3	4
2.56	2	2	2	2	3	3	4	3	2	4	3	4	3	4	3	4	3	3
2.56	2	2	2	3	3	2	3	4	3	3	3	4	4	2	2	3	3	3
2.56	2	2	2	2	2	3	2	4	3	3	4	4	3	3	2	3	3	4
2.63	1	1	3	3	4	2	3	3	3	3	3	3	4	4	4	3	4	3
2.63	1	2	2	3	2	2	3	4	3	3	3	3	4	3	4	3	2	4
2.5	2	2	2	2	3	2	3	3	3	4	3	3	3	3	2	4	4	3
2.39	2	2	3	3	3	3	4	2	3	3	3	3	3	2	2	4	4	3
0.12	1	0	2	2	3	2	2	2	2	2	3	3	3	2	2	2	3	3
-0.19	0	2	2	0	1	2	2	2	3	2	2	3	3	2	2	2	2	2
1.74	1	2	0	2	3	2	2	2	2	2	4	3	3	3	3	3	4	2
2.55	1	0	2	2	3	2	4	3	3	3	4	4	4	4	2	3	3	3
2.36	1	1	2	2	2	2	3	3	4	3	3	4	3	4	3	3	4	3
2.36	1	2	1	3	3	3	3	3	4	3	4	3	2	4	4	2	3	3
2.64	2	2	1	3	2	2	3	4	3	3	2	3	3	3	3	3	3	3
-1.75	0	1	0	2	1	1	1	2	2	2	3	1	1	2	1	2	2	2
2.94	3	2	2	2	4	3	3	3	3	3	3	4	4	3	3	4	3	3
2.55	2	2	3	3	2	3	3	3	3	4	4	3	3	3	3	4	3	3
2.54	1	2	2	3	3	3	3	3	4	3	4	3	3	3	3	3	4	4
2.54	2	1	1	2	2	3	3	3	2	2	2	4	2	3	3	3	2	3
3.43	2	3	3	3	3	3	3	3	4	3	4	3	3	4	3	3	4	4
3.43	1	3	2	3	3	2	4	4	4	4	4	3	4	3	4	4	3	4
-2.21	0	0	1	0	0	1	2	2	2	2	2	1	1	2	2	1	2	1
2.25	2	1	2	2	2	3	3	2	2	3	3	2	3	3	3	3	3	3
2.25	2	2	2	2	2	2	3	3	3	3	3	3	2	3	2	3	2	3
2.25	2	2	1	2	2	2	3	2	3	3	3	3	4	3	4	3	4	4
2.83	2	2	2	3	2	3	3	3	4	3	3	3	4	3	3	4	4	4
-1.13	0	0	2	1	2	1	2	2	2	2	2	3	2	2	2	2	3	2
-1.13	0	1	1	1	2	2	1	2	1	1	1	2	2	2	1	2	2	2
3.69	2	2	2	2	2	3	3	4	4	3	3	2	3	4	4	4	4	4
0.6	0	2	2	2	1	2	2	2	3	2	2	3	3	2	2	3	3	2
0.6	0	2	2	3	3	2	3	2	2	3	2	3	2	3	3	3	3	3
0.6	1	2	1	1	3	2	2	1	4	4	2	3	3	2	3	3	2	4
-0.86	0	0	1	1	2	1	2	2	2	2	2	3	2	2	2	2	2	3
-0.37	0	2	1	0	3	2	3	2	2	3	2	3	2	1	2	3	2	2
0.13	1	1	2	2	2	2	2	1	3	2	2	2	3	3	2	3	2	3
0.13	0	1	1	2	2	2	2	2	3	2	2	3	2	2	2	3	2	3
0.13	0	0	0	2	2	2	2	2	3	3	3	2	2	3	2	2	2	2
0.13	1	0	2	2	2	2	3	2	2	3	2	3	2	3	2	3	2	3
0.63	1	1	2	2	1	2	2	2	3	2	3	3	3	3	3	2	3	3
-0.399999999999998	0	0	1	0	2	2	2	2	2	2	3	2	2	2	3	1	2	2
-0.499999999999998	1	0	2	2	1	3	2	2	2	2	2	2	2	2	2	2	2	2
-0.5	0	0	1	2	2	2	1	2	1	2	1	2	3	2	2	2	3	3
-0.51	2	0	1	1	1	1	2	2	3	2	3	2	3	2	2	2	2	2
-0.51	0	1	2	1	3	2	2	2	3	1	2	2	2	2	2	2	2	2
-0.51	0	0	2	0	2	2	2	2	3	2	3	3	2	2	1	3	2	2
-4.28	0	0	0	0	0	0	0	0	0	0	1	2	2	2	2	1	1	2
-1.44	0	1	1	1	2	2	2	1	2	1	2	2	2	1	2	2	2	3
0.18	2	1	2	2	2	2	2	2	3	2	2	2	3	2	2	2	2	2
0.18	1	2	1	2	2	2	2	2	2	3	2	2	3	2	2	2	2	2
1.51	1	1	3	2	3	2	3	3	3	2	3	3	3	3	2	2	2	3
0.98	2	2	2	2	3	2	3	2	3	2	3	2	3	2	3	2	3	3
0.45	1	2	2	2	1	3	2	2	3	2	3	3	3	3	2	3	2	2
4.34	2	3	3	3	4	3	3	2	4	4	4	4	4	4	4	4	4	4
-0.5	0	2	1	2	1	2	2	3	3	2	2	2	2	3	3	2	4	2
-4.42	0	0	0	0	0	0	1	0	2	1	0	2	1	1	0	0	0	0
-2.49	0	0	0	2	0	0	1	2	1	1	3	1	3	1	2	3	2	2
2.95	2	2	2	3	3	3	3	3	4	4	3	3	4	3	4	3	3	4
4.34	3	2	2	3	1	4	4	3	4	4	4	4	4	4	4	4	4	3
0.45	1	1	2	1	1	1	2	3	2	2	2	2	3	3	3	3	2	2
1.95	3	2	1	2	2	2	3	3	3	4	4	2	3	2	4	3	3	3
2.95	2	2	2	3	3	2	2	3	3	3	2	4	4	3	4	3	4	3
0.45	2	1	2	2	3	2	2	2	2	2	3	3	2	3	2	3	2	4
0.72	2	2	2	2	1	2	3	2	2	4	3	2	3	3	3	3	2	3
-4	0	0	0	0	0	1	0	1	0	0	0	0	2	1	0	2	2	1
-2.54	0	0	1	0	0	1	2	2	2	1	2	1	3	1	2	1	2	2
0.98	2	1	2	2	2	2	3	2	3	3	4	3	3	3	3	3	3	3
1.25	2	2	1	2	3	2	3	2	2	3	2	2	2	4	3	3	3	3
3.55	2	3	1	2	3	3	3	4	4	4	4	4	3	3	3	4	4	3
-0.08	0	2	1	3	1	2	2	2	3	2	2	2	2	3	3	4	2	3
1.51	3	1	2	2	2	2	4	3	3	2	3	2	2	3	2	4	3	4
0.18	1	1	1	2	2	2	1	3	3	2	3	1	2	2	3	3	3	2
0.18	1	1	1	3	2	2	2	2	2	2	2	2	2	2	3	3	3	2
0.72	0	2	3	2	2	2	2	3	3	2	3	3	3	3	3	3	3	1
2.31	0	2	3	3	3	2	3	3	3	3	3	4	3	3	3	4	3	3
2.84	1	2	2	3	4	3	3	3	3	4	3	4	3	2	3	4	3	4
2.74	0	3	2	2	2	3	3	4	3	3	4	3	2	3	3	4	4	4
0.82	2	0	2	2	2	2	3	3	3	2	3	2	3	3	3	3	3	3
2.74	2	2	2	3	4	4	3	3	3	3	4	4	4	4	2	3	4	3
0.82	2	1	2	2	2	2	3	2	2	2	3	3	2	3	3	3	3	2
-4	0	0	0	0	0	0	0	0	2	0	2	2	1	2	1	1	2	1
-1.15	1	0	1	0	2	1	2	2	2	2	2	1	2	3	2	3	2	1
-1.47	1	0	1	0	2	2	2	2	2	2	2	2	2	3	3	2	2	1
-1.47	0	0	1	2	2	2	2	1	1	2	2	2	2	2	2	2	2	2
-1.24	0	0	2	2	2	1	2	2	2	1	2	2	2	2	2	3	2	2
0.02	0	2	0	2	2	2	2	2	2	2	2	3	2	3	2	2	2	2
-0.87	0	0	2	1	2	2	2	1	2	2	3	3	2	2	2	1	2	2
2.31	2	2	3	3	3	2	4	4	3	4	4	4	3	4	4	3	4	3
1.74	2	2	2	2	3	2	3	4	3	3	2	2	2	3	3	3	3	3
0.07	0	2	2	2	2	2	2	2	3	3	3	3	1	3	3	3	3	3
0.98	2	3	2	4	2	2	2	3	3	2	2	2	3	3	2	3	3	3
2.31	2	2	2	3	2	3	2	3	4	4	4	3	3	3	3	3	4	3
-4	0	0	0	0	0	1	0	1	2	0	2	1	0	0	2	0	1	2
0.81	1	1	2	2	2	2	2	2	3	3	3	3	2	3	2	3	3	2
1.38	2	2	1	2	1	2	3	3	2	3	2	4	3	2	2	3	3	3
0.81	1	2	1	1	2	2	3	2	2	2	2	3	3	3	3	2	3	3
0.81	0	2	2	2	2	2	3	2	3	3	3	2	3	3	3	4	3	3
0.81	2	1	2	2	2	4	2	2	3	2	3	3	3	2	2	3	3	2
0.81	1	0	2	2	3	2	3	1	3	2	3	3	2	2	3	3	3	2

## Sheet: main
item-length	person no.	step diff.		loop_start	loop_end					100	500	5	skew_median	2.5% delta	97.5% delta	box_point	Kurtosis	2.5% delta	97.5% delta	this item21	20% & 80% skewness
18	170	0		51	60							4	3.53	3.4	3.63	3.14				1.905	2.665	3.83	4
threshold		-3.76	step1									4	1.905	1.81	2.04	-1.59
4		-1.91	step2			cells colored in grey to be adjuscted or click						4	2.665	2.56	2.8	0.92				25.375	25.225	25.575
step+1(1-4)	0	1.57	step3									4	3.83	3.76	3.89	4.54				4	4	4
0.945233	100	4.11	step4									4	4	4	4	9.63
												4
	To whom											4
	1				outfit							4
item					36.8947							4
1		50		18	5	5						4
18		500										4
file	data											4
demongrafphic	M	N										4
SE	0.47									Adjusted bar size to be		4
Path	D:\CAT							Type	M	1		4
									S,V,Me,M,K			4
									M=mean			4
									S=skewness			4
									Me=median			4
									V=variance			4
									K=kurtosis			4
												4
												4
												4
												4
												4
												4
												4
												4
												4
												4
												4
												4
												4
												4
												4
												4
												4
												4
												4
												4
												4
												4
												4
												4
												4
												4
												4
												4
												4
												4
												4
												4
												4
												4
												4
												4
												4
												4
												4
												4
												4
												4
												4
												4
												4
												4
												4
												4
												4
												4
												4
												4
												4
												4
												4
												4
												4
												4
												4
												4
												4
												4
												4
												4
												4
												4
												4
												4
												4
												4
												4
												4
												4
												4
												4
												4
												4
												4
												4
												4
												4
												4
												4
												4
												4
												4
												4
												4
												4
												4
												4
												4
												4
												4
												4
												4
												4
												4
												4
												4
												4
												4
												4
												4
												4
												4
												4
												4
												4
												4
												4
												4
												4
												4
												4
												4
												4
												4
												4
												4
												4
												4
												4
												4
												4
												4
												4
												4
												4
												4
												4
												4
												4
												4
												4
												4
												4
												4
												4
												4
												4
												4
												4
												4
												4
												4
												4
												4
												4
												4
												4
												4
												4
												4
												4
												4
												4
												4
												4
												4
												4
												4
												4
												4
												4
												4
												4
												4
												4
												4
												4
												4
												4
												4
												4
												4
												4
												4
												4
												4
												4
												4
												4
												4
												4
												4
												4
												4
												4
												4
												4
												4
												4
												4
												4
												4
												4
												4
												4
												4
												4
												4
												4
												4
												4
												4
												4
												4
												4
												4
												4
												4
												4
												4
												4
												4
												4
												4
												4
												4
												4
												4
												4
												4
												4
												4
												4
												4
												4
												4
												4
												4
												4
												4
												4
												4
												4
												4
												4
												4
												4
												4
												4
												4
												4
												4
												4
												4
												4
												4
												4
												4
												4
												4
												4
												4
												4
												4
												4
												4
												4
												4
												4
												4
												4
												4
												4
												4
												4
												4
												4
												4
												4
												4
												4
												4
												4
												4
												4
												4
												4
												4
												4
												4
												4
												4
												4
												4
												4
												4
												4
												4
												4
												4
												4
												4
												4
												4
												4
												4
												4
												4
												4
												4
												4
												4
												4
												4
												4
												4
												4
												4
												4
												4
												4
												4
												4
												4
												4
												4
												4
												4
												4
												4
												4
												4
												4
												4
												4
												4
												4
												4
												4
												4
												4
												4
												4
												4
												4
												4
												4
												4
												4
												4
												4
												4
												4
												4
												4
												4
												4
												4
												4
												4
												4
												4
												4
												4
												4
												4
												4
												4
												4
												4
												4
												4
												4
												4
												4
												4
												4
												4
												4
												4
												4
												4
												4
												4
												4
												4
												4
												4
												4
												4
												4
												4
												4
												4
												4
												4
												4
												4
												4
												4
												4
												4
												4
												4
												4
												4
												4
												4
												4
												4
												4
												4
												4
												4
												4
												4
												4
												4
												4
												4
												4
												4
												4
												4
												4
												4
												4
												4
												4
												4
												4
												4
												4
												4
												4
												4
												4
												4
												4
												4
												4
												4
												4
												4
												4
												4
												4
												4
												4
												4
												4
												4
												4
												4
												4
												4
												4
												4
												4
												4
												4
												4
												4
												4
												4
												4
												4
												4
												4
												4
												4
												4
												4
												4
												4
												4
												4
												4
												4
												4
												4
												4
												4
												4
												4

## Sheet: note
	procedures:
	1	You can organize your data sets as spreadsheets of eap
		If the data set is of polytomy with partial credit model, each item should add step theshold difficulties onto the last bottom rows(810-813)
	2	if you adopt a Rasch rating scale model used in the data set, you only design the step difficutied on c3 to C… in the sheet of main
	3	The grey color in main sheet should be reconfirmed before run the routine such as the type is MEAN, or MEDIAN or sckewness…
		How about the item length in A2 and A9 in main sheet
		B13 is the sheet name to run
		C14 is defined if it needs to run the demographical group in temp sheet designed, and the label defined in B14 in main sheet.
		Output sheet will be appeared when you click the icon of bar chart item-by-item
	4	In temp sheet, you should copy the estimated measrues of person onto to A column, SE on C column, item labels on E column
		The demographical label is designed in column D in temp sheet
		Column B is used for calculation of probabiliy of each item to each person so as to computing the percentiles in top B1,C1,D1 and E2
		If so, the bar chart can be produced and the person you should define in B9 of main sheet.
	5	We use the bootstraping technique to calculating the 95% of expected scores of person on each item
		The last one of bar chart measurement will be shown on the output sheet by the person measure plus the SE which is defiend in temp sheet on Columne C
	6	After all, the Rasch measurement incorporated with bar charts can apply to many fields such as educational teaching performance.
	7	If there are some missing data in that spreadsheet, coding with "." or other not numerical symbol. The program can also perform it well,but there will be no any observed score on it.

## Sheet: temp
	-1.59	0.92	4.54	9.63
3.14	0.06	0.47		Did staff tell you about medication side effects when going home?
3.88	0.03	0.45		Did doctors or nurses give your family information needed to help you?
2.17	0.12	0.4		Did hospital staff talk about your worries and fears?
-0.03	0.27	0.41		Were you ever bothered by noise at night from other patients?
3.5	0.05	0.43		Were you involved in decisions about your care and treatment?
4.3	0.02	0.47		How long was it after using the call button before you got the help you needed?
3.5	0.05	0.43		Did staff tell you how to contact them if worries happened after leaving?
2.98	0.07	0.41		Did you feel you waited a long time to get to a bed on a ward?
3.69	0.04	0.43		How would you rate how well the doctors and nurses worked together?
0.45	0.27	0.4		How organized was the care you received in A&E?
5.37	0.01	0.57		Were you given enough notice of your date of admission?
3.33	0.05	0.42		Were you bothered by noise at night from hospital staff?
1.08	0.22	0.39		Did you have confidence and trust in the doctors treating you?
0.45	0.27	0.4		Did staff say one thing and something quite different happened to you?
1.86	0.14	0.4		Did staff explain the purpose of the medicines so that you could understand?
2.33	0.11	0.4		Did doctors talk in front of you as if you weren't there?
0.61	0.26	0.4		Did you get answers that you could understand from a nurse?
4.09	0.03	0.46		Did hospital staff do everything they could to help you control your pain?
3.69	0.04	0.43
3.88	0.03	0.45
4.09	0.03	0.46
4.54	0.02	0.49
2.02	0.13	0.4
1.7	0.16	0.4
3.69	0.04	0.43
3.33	0.05	0.42
2.02	0.13	0.4
3.5	0.05	0.43
-0.54	0.21	0.42
-1.24	-0.06	0.42
-1.24	-0.06	0.42
-1.41	-0.17	0.42
2.17	0.12	0.4
0.45	0.27	0.4
1.54	0.17	0.4
1.7	0.16	0.4
4.54	0.02	0.49
0.92	0.23	0.39
2.82	0.08	0.41
2.17	0.12	0.4
1.39	0.19	0.39
3.15	0.06	0.41
2.02	0.13	0.4
0.92	0.23	0.39
-1.06	0.03	0.42
1.08	0.22	0.39
1.54	0.17	0.4
4.09	0.03	0.46
4.54	0.02	0.49
2.17	0.12	0.4
6.14	0.01	0.67
2.49	0.1	0.4
2.33	0.11	0.4
2.17	0.12	0.4
1.86	0.14	0.4
3.69	0.04	0.43
0.77	0.25	0.4
1.7	0.16	0.4
2.82	0.08	0.41
3.69	0.04	0.43
1.39	0.19	0.39
1.7	0.16	0.4
1.7	0.16	0.4
0.92	0.23	0.39
0.45	0.27	0.4
5.07	0.01	0.54
-0.2	0.26	0.41
2.98	0.07	0.41
2.65	0.08	0.4
3.33	0.05	0.42
0.13	0.28	0.4
-1.24	-0.06	0.42
-1.59	-0.29	0.42
-1.06	0.03	0.42
-1.24	-0.06	0.42
-0.37	0.24	0.41
-0.2	0.26	0.41
0.45	0.27	0.4
-0.88	0.11	0.42
0.61	0.26	0.4
0.77	0.25	0.4
1.7	0.16	0.4
2.65	0.08	0.4
3.88	0.03	0.45
3.5	0.05	0.43
6.14	0.01	0.67
3.88	0.03	0.45
0.61	0.26	0.4
2.98	0.07	0.41
1.86	0.14	0.4
1.23	0.2	0.39
3.88	0.03	0.45
5.07	0.01	0.54
0.29	0.28	0.4
1.23	0.2	0.39
4.54	0.02	0.49
2.98	0.07	0.41
2.82	0.08	0.41
5.73	0.01	0.61
1.23	0.2	0.39
2.82	0.08	0.41
5.07	0.01	0.54
4.79	0.02	0.51
1.7	0.16	0.4
4.3	0.02	0.47
4.79	0.02	0.51
2.17	0.12	0.4
1.86	0.14	0.4
6.14	0.01	0.67
5.07	0.01	0.54
1.54	0.17	0.4
4.54	0.02	0.49
6.14	0.01	0.67
3.33	0.05	0.42
1.7	0.16	0.4
4.54	0.02	0.49
0.92	0.23	0.39
2.02	0.13	0.4
-1.41	-0.17	0.42
-0.37	0.24	0.41
2.02	0.13	0.4
0.45	0.27	0.4
4.09	0.03	0.46
6.63	0	0.74
9.63	0	1.9
4.09	0.03	0.46
6.63	0	0.74
6.63	0	0.74
6.63	0	0.74
6.14	0.01	0.67
8.23	0	1.13
6.63	0	0.74
7.27	0	0.86
5.07	0.01	0.54
6.63	0	0.74
9.63	0	1.9
6.14	0.01	0.67
4.79	0.02	0.51
1.39	0.19	0.39
5.07	0.01	0.54
1.7	0.16	0.4
2.65	0.08	0.4
3.5	0.05	0.43
3.88	0.03	0.45
0.77	0.25	0.4
2.17	0.12	0.4
2.49	0.1	0.4
3.5	0.05	0.43
4.79	0.02	0.51
2.17	0.12	0.4
7.27	0	0.86
4.3	0.02	0.47
2.49	0.1	0.4
0.92	0.23	0.39
0.61	0.26	0.4
1.23	0.2	0.39
3.69	0.04	0.43
1.39	0.19	0.39
1.7	0.16	0.4
0.29	0.28	0.4
2.17	0.12	0.4
1.08	0.22	0.39
5.07	0.01	0.54
3.5	0.05	0.43
4.79	0.02	0.51
2.65	0.08	0.4
3.5	0.05	0.43
1.08	0.22	0.39
0.29	0.28	0.4
1.86	0.14	0.4

## Sheet: output
36.8947																																																	Item
outfit=2.46		<better performance score worse> person=1
Infit=2.57		|Z|	■	10	12	14	16	18	20	22	24	26	28	Skewness=1.61;(95%CI=1.51 to 1.7)	32	34	36	38	40	42	44	46	48	50	52	54	56	58	60	62	64	66	68	70	72	74	76	78	80	82	84	86	88	90	92	94	96	98	Difficulty
Did staff tell you about medication side effects when going home?		2																									＋	├	◆																				3.78
																								∥
Did doctors or nurses give your family information needed to help you?	*	2																									＋		◆	┤																			2.76
																								∥
Did hospital staff talk about your worries and fears?		1																											＋	◆																			2.22
																								∥
Were you ever bothered by noise at night from other patients?		1																											＋	◆	┤																		1.58
																								∥
Were you involved in decisions about your care and treatment?		1																											＋		◆																		0.67
																								∥
How long was it after using the call button before you got the help you needed?		0																													◆	┤																	0.42
																								∥
Did staff tell you how to contact them if worries happened after leaving?	*	2																											＋			◆																	-0.3
																								∥
Did you feel you waited a long time to get to a bed on a ward?		1																													＋	◆	┤																-0.63
																								∥
How would you rate how well the doctors and nurses worked together?		1																													＋	◆	┤																-0.71
																								∥
How organized was the care you received in A&E?	*	3																											＋			├	◆																-0.95
																								∥
Were you given enough notice of your date of admission?	*	3																											＋			├	◆																-1.08
																								∥
Were you bothered by noise at night from hospital staff?	*	3																											＋			├	◆																-1.1
																								∥
Did you have confidence and trust in the doctors treating you?		1																													＋	├	◆																-1.1
																								∥
Did staff say one thing and something quite different happened to you?		1																													＋	├	◆																-1.1
																								∥
Did staff explain the purpose of the medicines so that you could understand?		0																															◆																-1.1
																								∥
Did doctors talk in front of you as if you weren't there?		0																														├	◆																-1.12
																								∥
Did you get answers that you could understand from a nurse?		0																														├	◆																-1.12
																								∥
Did hospital staff do everything they could to help you control your pain?		0																															◆																-1.12
																								∥
																				Mean=0
																								∥
Measure + SE =3.14 + 0.47																															├	●	┤																outfit=2.46
																								∥								3.14
			■		Worse performing 20% of testers																						●		This tester's bootstaping median value
			■		Intermediate 60% of testers																						─		This tester's Mean with 95%CI
			■		Best performing 20% of testers																						＋		this tester's observed score
																											◆		expected value
[truncated: 11 more columns]

## Sheet: register
1411	no	passwd	ability	outfit	item_length	infit	se	age	gender	dept	person	total	email	time
1	0000012010/01/24	991.6	1.6	0.99	13	1.66	0.36	gender	age	dept	person			1
1	0000022010/01/24	991.59	1.59	0.99	13	1.64	0.36	gender	age	dept	person			2
1	0000032010/01/24	991.6	1.6	0.99	13	1.66	0.36	gender	age	dept	person			3
1	0000042010/01/24	991.59	1.59	0.99	13	1.64	0.36	gender	age	dept	person			4
1	0000052010/01/24	36-0.35	-0.35	0.36	13	1.11	0.49	gender	age	dept	person	1		5
1	0000062010/01/24	1072.79	2.79	1.07	10	0.16	0.12	gender	age	dept	person	-1		6
1	0000072010/01/24	1262.08	2.08	1.26	9	3.66	0.57	gender	age	dept	person	-1		7
1	0000082010/01/24	551.58	1.58	0.55	9	0.42	0.29	gender	age	dept	person	-1		8
1	0000092010/01/24	1402.81	2.81	1.4	13	0.34	0.14	gender	age	dept	person	0		9
1	0000102010/01/24	1402.81	2.81	1.4	13	0.34	0.14	gender	age	dept	person	0		10
1	0000112010/01/24	1402.81	2.81	1.4	13	0.34	0.14	gender	age	dept	person	0		11
1	0000122010/01/24	1402.81	2.81	1.4	13	0.34	0.14	gender	age	dept	person	0		12
1	0000132010/01/24	1162.81	2.81	1.16	13	3.42	0.48	gender	age	dept	person	0		13
1	0000142010/01/24	1162.81	2.81	1.16	13	3.42	0.48	gender	age	dept	person	0		14
1	0000152010/01/24	1162.81	2.81	1.16	13	1.14	0.48	gender	age	dept	person	0		15
1	0000162010/01/24	209-1.1	-1.1	2.09	18	2.03	0.42	gender	age	dept	person	0		16
1	0000172010/01/24	209-1.1	-1.1	2.09	18	2.03	0.42	gender	age	dept	person	0		17
1	0000182010/01/24	2633.14	3.14	2.63	14	2.56	0.47	gender	age	dept	person	0		18
1	0000192010/01/25	543.14	3.14	0.54	14	0.55	0.47	gender	age	dept	person	0		19
1	0000202010/01/25	553.15	3.15	0.55	14	0.56	0.47	gender	age	dept	person	0		20
1	0000212010/01/25	1413-1.12	-1.12	14.13	12	14.09	0.54	gender	age	dept	person	0		21
1	0000222010/01/28	1413-1.12	-1.12	14.13	12	14.09	0.54	gender	age	dept	person	0		22
1	0000232010/01/29	7172.51	2.51	7.17	13	7.17	0.47	gender	age	dept	person	0		23
1	0000242010/01/29	1030.93	0.93	1.03	10	0.94	0.53	gender	age	dept	person	0		24
1	0000252010/01/30	119-1.08	-1.08	1.19	11	1.15	0.52	gender	age	dept	person	0		25
1	0000262010/01/31	3683.52	3.52	3.68	12	3.56	0.51	gender	age	dept	person	0		26
1	0000272010/01/31	992.9	2.9	0.99	13	0.96	0.48	gender	age	dept	person	-1		27
1	0000282010/02/07	992.9	2.9	0.99	13	0.96	0.48	gender	age	dept	person	-1		28
1	0000292010/02/07	992.9	2.9	0.99	13	0.96	0.48	gender	age	dept	person	-1		29
1	0000302010/02/07	992.9	2.9	0.99	13	0.96	0.48	gender	age	dept	person	-1		30
1	0000312010/02/07	992.9	2.9	0.99	13	0.96	0.48	gender	age	dept	person	-1		31
1	0000322010/02/07	992.9	2.9	0.99	13	0.96	0.48	gender	age	dept	person	-1		32
1	0000332010/02/07	992.9	2.9	0.99	13	0.96	0.48	gender	age	dept	person	-1		33
1	0000342010/02/07	992.9	2.9	0.99	13	0.96	0.48	gender	age	dept	person	-1		34
1	0000352010/02/07	992.9	2.9	0.99	13	0.96	0.48	gender	age	dept	person	-1		35
1	0000362010/02/07	992.9	2.9	0.99	13	0.96	0.48	gender	age	dept	person	-1		36
1	0000372010/02/07	992.9	2.9	0.99	13	0.96	0.48	gender	age	dept	person	-1		37
1	0000382010/02/07	992.9	2.9	0.99	13	0.96	0.48	gender	age	dept	person	-1		38
1	0000392010/02/07	992.9	2.9	0.99	13	0.96	0.48	gender	age	dept	person	-1		39
1	0000402010/02/07	992.9	2.9	0.99	13	0.96	0.48	gender	age	dept	person	-1		40
1	0000412010/02/07	992.9	2.9	0.99	13	0.96	0.48	gender	age	dept	person	-1		41
1	0000422010/02/07	992.9	2.9	0.99	13	0.96	0.48	gender	age	dept	person	-1		42
1	0000432010/02/07	992.9	2.9	0.99	13	0.96	0.48	gender	age	dept	person	-1		43
1	0000442010/02/07	992.9	2.9	0.99	13	0.96	0.48	gender	age	dept	person	-1		44
1	0000452010/02/07	992.9	2.9	0.99	13	0.96	0.48	gender	age	dept	person	-1		45
1	0000462010/02/07	992.9	2.9	0.99	13	0.96	0.48	gender	age	dept	person	-1		46
1	0000472010/02/07	992.9	2.9	0.99	13	0.96	0.48	gender	age	dept	person	-1		47
1	0000482010/02/07	992.9	2.9	0.99	13	0.96	0.48	gender	age	dept	person	-1		48
1	0000492010/02/07	992.9	2.9	0.99	13	0.96	0.48	gender	age	dept	person	-1		49
1	0000502010/02/07	992.9	2.9	0.99	13	0.96	0.48	gender	age	dept	person	-1		50
1	0000512010/02/07	992.9	2.9	0.99	13	0.96	0.48	gender	age	dept	person	-1		51
1	0000522010/02/07	992.9	2.9	0.99	13	0.96	0.48	gender	age	dept	person	-1		52
1	0000532010/02/07	992.9	2.9	0.99	13	0.96	0.48	gender	age	dept	person	-1		53
1	0000542010/02/07	992.9	2.9	0.99	13	0.96	0.48	gender	age	dept	person	-1		54
1	0000552010/02/07	992.9	2.9	0.99	13	0.96	0.48	gender	age	dept	person	-1		55
1	0000562010/02/07	992.9	2.9	0.99	13	0.96	0.48	gender	age	dept	person	-1		56
1	0000572010/02/07	992.9	2.9	0.99	13	0.96	0.48	gender	age	dept	person	-1		57
1	0000582010/02/07	992.9	2.9	0.99	13	0.96	0.48	gender	age	dept	person	-1		58
1	0000592010/02/07	992.9	2.9	0.99	13	0.96	0.48	gender	age	dept	person	-1		59
1	0000602010/02/07	992.9	2.9	0.99	13	0.96	0.48	gender	age	dept	person	-1		60
1	0000612010/02/07	992.9	2.9	0.99	13	0.96	0.48	gender	age	dept	person	-1		61
1	0000622010/02/07	992.9	2.9	0.99	13	0.96	0.48	gender	age	dept	person	-1		62
1	0000632010/02/07	992.9	2.9	0.99	13	0.96	0.48	gender	age	dept	person	-1		63
1	0000642010/02/07	992.9	2.9	0.99	13	0.96	0.48	gender	age	dept	person	-1		64
1	0000652010/02/07	992.9	2.9	0.99	13	0.96	0.48	gender	age	dept	person	-1		65
1	0000662010/02/07	992.9	2.9	0.99	13	0.96	0.48	gender	age	dept	person	-1		66
1	0000672010/02/07	992.9	2.9	0.99	13	0.96	0.48	gender	age	dept	person	-1		67
1	0000682010/02/07	992.9	2.9	0.99	13	0.96	0.48	gender	age	dept	person	-1		68
1	0000692010/02/07	992.9	2.9	0.99	13	0.96	0.48	gender	age	dept	person	-1		69
1	0000702010/02/07	992.9	2.9	0.99	13	0.96	0.48	gender	age	dept	person	-1		70
1	0000712010/02/07	992.9	2.9	0.99	13	0.96	0.48	gender	age	dept	person	-1		71
1	0000722010/02/07	992.9	2.9	0.99	13	0.96	0.48	gender	age	dept	person	-1		72
1	0000732010/02/07	992.9	2.9	0.99	13	0.96	0.48	gender	age	dept	person	-1		73
1	0000742010/02/07	992.9	2.9	0.99	13	0.96	0.48	gender	age	dept	person	-1		74
1	0000752010/02/07	992.9	2.9	0.99	13	0.96	0.48	gender	age	dept	person	-1		75
1	0000762010/02/07	992.9	2.9	0.99	13	0.96	0.48	gender	age	dept	person	-1		76
1	0000772010/02/07	992.9	2.9	0.99	13	0.96	0.48	gender	age	dept	person	-1		77
1	0000782010/02/07	992.9	2.9	0.99	13	0.96	0.48	gender	age	dept	person	-1		78
1	0000792010/02/07	992.9	2.9	0.99	13	0.96	0.48	gender	age	dept	person	-1		79
1	0000802010/02/07	992.9	2.9	0.99	13	0.96	0.48	gender	age	dept	person	-1		80
1	0000812010/02/07	992.9	2.9	0.99	13	0.96	0.48	gender	age	dept	person	-1		81
1	0000822010/02/07	992.9	2.9	0.99	13	0.96	0.48	gender	age	dept	person	-1		82
1	0000832010/02/07	992.9	2.9	0.99	13	0.96	0.48	gender	age	dept	person	-1		83
1	0000842010/02/07	992.9	2.9	0.99	13	0.96	0.48	gender	age	dept	person	-1		84
1	0000852010/02/07	992.9	2.9	0.99	13	0.96	0.48	gender	age	dept	person	-1		85
1	0000862010/02/07	992.9	2.9	0.99	13	0.96	0.48	gender	age	dept	person	-1		86
1	0000872010/02/07	992.9	2.9	0.99	13	0.96	0.48	gender	age	dept	person	-1		87
1	0000882010/02/07	992.9	2.9	0.99	13	0.96	0.48	gender	age	dept	person	-1		88
1	0000892010/02/07	992.9	2.9	0.99	13	0.96	0.48	gender	age	dept	person	-1		89
1	0000902010/02/07	992.9	2.9	0.99	13	0.96	0.48	gender	age	dept	person	-1		90
1	0000912010/02/07	967-1.13	-1.13	9.67	8	9.87	0.59	gender	age	dept	person	0		91
1	0000922010/02/07	967-1.13	-1.13	9.67	8	9.87	0.59	gender	age	dept	person	0		92
1	0000932010/02/07	749-1.13	-1.13	7.49	8	7.61	0.59	gender	age	dept	person	0		93
1	0000942010/02/07	203-1.13	-1.13	2.03	8	1.95	0.59	gender	age	dept	person	0		94
1	0000952010/02/07	537-1.13	-1.13	5.37	8	5.1	0.59	gender	age	dept	person	0		95
1	0000962010/02/08	537-1.13	-1.13	5.37	8	5.1	0.59	gender	age	dept	person	0		96
1	0000972010/02/09	61306	6.02	61.3	13	24.51	0.69	gender	age	dept	person	0		97
1	0000982010/02/09	2532.91	2.91	2.53	13	2.59	0.48	gender	age	dept	person	0		98
1	0000992010/02/09	4663.15	3.15	4.66	13	4.4	0.48	gender	age	dept	person	0		99
1	0001002010/02/09	4150.27	0.27	4.15	13	4.62	0.47	gender	age	dept	person	0		100
1	0001012010/02/09	76846.3	6.33	76.84	10	23.55	0.83	gender	age	dept	person	0		101
1	0001022010/02/09	3362.56	2.56	3.36	13	3.13	0.47	gender	age	dept	person	0		102
1	0001032010/02/09	3362.56	2.56	3.36	13	3.13	0.381900247309661	gender	age	dept	person	0		103
1	0001042010/02/09	3362.56	2.56	3.36	13	3.13	0.381900247309661	gender	age	dept	person	0		104
1	0001052010/02/09	3362.56	2.56	3.36	13	3.13	0.381900247309661	gender	age	dept	person	0		105
1	0001062010/02/09	3362.56	2.56	3.36	13	3.13	0.38	gender	age	dept	person	0		106
1	0001072010/02/09	3362.56	2.56	3.36	13	3.13	0.38	gender	age	dept	person	0		107
1	0001082010/02/09	3362.56	2.56	3.36	13	3.13	0.38	gender	age	dept	person	0		108
1	0001092010/02/09	3362.56	2.56	3.36	13	3.13	0.38	gender	age	dept	person	0		109
1	0001102010/02/09	3362.56	2.56	3.36	13	3.13	0.38	gender	age	dept	person	0		110
1	0001112010/02/09	1142.63	2.63	1.14	13	1.07	0.33	gender	age	dept	person	0		111
1	0001122010/02/09	1142.63	2.63	1.14	13	1.07	0.33	gender	age	dept	person	0		112
1	0001132010/02/09	2442.5	2.5	2.44	13	2.43	0.41	gender	age	dept	person	0		113
1	0001142010/02/09	4442.39	2.39	4.44	13	4.32	0.46	gender	age	dept	person	0		114
1	0001152010/02/09	2450.12	0.12	2.45	13	2.29	0.62	gender	age	dept	person	0		115
1	0001162010/02/09	650-0.19	-0.19	6.5	9	6.1	0.82	gender	age	dept	person	0		116
1	0001172010/02/09	3291.74	1.74	3.29	13	3.2	0.63	gender	age	dept	person	0		117
1	0001182010/02/09	4762.55	2.55	4.76	5	4.64	0.41	gender	age	dept	person	0		118
1	0001192010/02/09	3072.36	2.36	3.07	18	2.94	0.44	gender	age	dept	person	0		119
1	0001202010/02/09	3072.36	2.36	3.07	18	2.94	0.44	gender	age	dept	person	0		120
1	0001212010/02/09	3742.64	2.64	3.74	10	3.47	0.34	gender	age	dept	person	0		121
1	0001222010/02/09	445-1.75	-1.75	4.45	18	4.07	0.6	gender	age	dept	person	0		122
1	0001232010/02/11	3282.94	2.94	3.28	10	3.27	0.09	gender	age	dept	person	0		123
1	0001242010/02/11	3282.55	2.55	3.28	10	3.27	0.54	gender	age	dept	person	0		124
1	0001252010/02/11	3132.54	2.54	3.13	10	3.15	0.54	gender	age	dept	person	0		125
1	0001262010/02/11	3132.54	2.54	3.13	10	3.15	0.54	gender	age	dept	person	0		126
1	0001272010/02/11	1013.43	3.43	1.01	10	0.94	0.55	gender	age	dept	person	0		127
1	0001282010/02/11	1013.43	3.43	1.01	10	0.94	0.55	gender	age	dept	person	0		128
1	0001292010/02/11	120-2.21	-2.21	1.2	10	1.22	0.51	gender	age	dept	person	-1		129
1	0001302010/02/11	872.25	2.25	0.87	10	0.83	0.54	gender	age	dept	person	0		130
1	0001312010/02/11	176642	2.25	176.64	10	0.84	0.04	gender	age	dept	person	0		131
1	0001322010/02/11	952.25	2.25	0.95	10	0.97	0.54	gender	age	dept	person	0		132
1	0001332010/02/11	2632.83	2.83	2.63	10	2.32	0.54	gender	age	dept	person	0		133
1	0001342010/02/11	580-1.13	-1.13	5.8	10	2.97	0.53	gender	age	dept	person	0		134
1	0001352010/02/11	580-1.13	-1.13	5.8	10	2.97	0.53	gender	age	dept	person	0		135
1	0001362010/02/11	2233.69	3.69	2.23	10	2.25	0.54	gender	age	dept	person	0		136
1	0001372010/02/11	2090.6	0.6	2.09	10	2.07	0.54	gender	age	dept	person	0		137
1	0001382010/02/11	2200.6	0.6	2.2	10	2.45	0.54	gender	age	dept	person	0		138
1	0001392010/02/11	2090.6	0.6	2.09	10	2.07	0.54	gender	age	dept	person	0		139
1	0001402010/02/11	89-0.86	-0.86	0.89	11	0.92	0.52	gender	age	dept	person	0		140
1	0001412010/02/12	253-0.37	-0.37	2.53	10	2.57	0.54	gender	age	dept	person	0		141
1	0001422010/02/12	1820.13	0.13	1.82	10	1.91	0.54	gender	age	dept	person	0		142
1	0001432010/02/12	1820.13	0.13	1.82	10	1.91	0.54	gender	age	dept	person	0		143
1	0001442010/02/12	1820.13	0.13	1.82	10	1.91	0.54	gender	age	dept	person	0		144
1	0001452010/02/12	1820.13	0.13	1.82	10	1.91	0.54	gender	age	dept	person	0		145
1	0001462010/02/12	1370.63	0.63	1.37	10	1.42	0.54	gender	age	dept	person	0		146
1	0001472010/02/12	258-0.399999999999998	-0.399999999999998	2.58	10	2.62	0.54	gender	age	dept	person	0		147
1	0001482010/02/12	317-0.499999999999998	-0.499999999999998	3.17	9	3.04	0.57	gender	age	dept	person	0		148
1	0001492010/02/12	317-0.5	-0.5	3.17	9	3.04	0.57	gender	age	dept	person	0		149
1	0001502010/02/12	317-0.51	-0.51	3.17	9	3.05	0.57	gender	age	dept	person	0		150
1	0001512010/02/12	317-0.51	-0.51	3.17	9	3.05	0.57	gender	age	dept	person	0		151
1	0001522010/02/12	317-0.51	-0.51	3.17	9	3.05	0.57	gender	age	dept	person	0		152
1	0001532010/02/12	116-4.28	-4.28	1.16	10	1.19	0.512523153994347	gender	age	dept	person	0		153
1	0001542010/02/12	221-1.44	-1.44	2.21	10	2.04	0.532038137100267	gender	age	dept	person	0		154
1	0001552010/02/12	4080.18	0.18	4.08	11	4.28	0.51700702476954	gender	age	dept	person	0		155
1	0001562010/02/12	4080.18	0.18	4.08	11	4.28	0.51700702476954	gender	age	dept	person	0		156
1	0001572010/02/12	1041.51	1.51	1.04	11	1.02	0.515136211586369	gender	age	dept	person	0		157
1	0001582010/02/12	1840.98	0.98	1.84	11	1.94	0.514575029857007	gender	age	dept	person	0		158
1	0001592010/02/12	3880.45	0.45	3.88	11	3.71	0.515718476061091	gender	age	dept	person	0		159
1	0001602010/02/12	1794.34	4.34	1.79	10	2.13	0.58912297390604	gender	age	dept	person	0		160
1	0001612010/02/12	1605-0.5	-0.5	16.05	12	16.07	0.531924430706667	gender	age	dept	person	0		161
1	0001622010/02/12	130-4.42	-4.42	1.3	12	1.32	0.448580788892499	gender	age	dept	person	0		162
1	0001632010/02/12	95-2.49	-2.49	0.95	10	0.7	0.523788541406955	gender	age	dept	person	0		163
1	0001642010/02/12	692.95	2.95	0.69	11	0.64	0.518395061796324	gender	age	dept	person	0		164
1	0001652010/02/12	1794.34	4.34	1.79	10	2.13	0.58912297390604	gender	age	dept	person	0		165
1	0001662010/02/12	1310.45	0.45	1.31	11	1.26	0.515718476061091	gender	age	dept	person	0		166
1	0001672010/02/12	1741.95	1.95	1.74	11	1.82	0.51555860147577	gender	age	dept	person	0		167
1	0001682010/02/12	2242.95	2.95	2.24	11	2.08	0.518395061796324	gender	age	dept	person	0		168
1	0001692010/02/12	1300.45	0.45	1.3	11	1.26	0.515718476061091	gender	age	dept	person	0		169
1	0001702010/02/12	1890.72	0.72	1.89	11	1.96	0.514856632182884	gender	age	dept	person	0		170
1	0001712010/02/12	90-4	-4	0.9	10	1.1	0.546390856205372	gender	age	dept	person	0		171
1	0001722010/02/12	97-2.54	-2.54	0.97	10	0.69	0.524012567089888	gender	age	dept	person	0		172
1	0001732010/02/12	1740.98	0.98	1.74	11	1.83	0.514575029857007	gender	age	dept	person	0		173
1	0001742010/02/12	2391.25	1.25	2.39	11	2.44	0.514756390149323	gender	age	dept	person	0		174
1	0001752010/02/12	2083.55	3.55	2.08	10	2.08	0.552526767445765	gender	age	dept	person	0		175
1	0001762010/02/12	296-0.08	-0.08	2.96	11	2.74	0.518291876412132	gender	age	dept	person	0		176
1	0001772010/02/12	991.51	1.51	0.99	11	0.99	0.515136211586369	gender	age	dept	person	0		177
1	0001782010/02/12	1440.18	0.18	1.44	11	1.44	0.51700702476954	gender	age	dept	person	0		178
1	0001792010/02/12	1000.18	0.18	1	11	0.96	0.51700702476954	gender	age	dept	person	0		179
1	0001802010/02/12	870.72	0.72	0.87	11	0.87	0.514856632182884	gender	age	dept	person	0		180
1	0001812010/02/12	3442.31	2.31	3.44	11	3.24	0.515634064459122	gender	age	dept	person	0		181
1	0001822010/02/12	1292.84	2.84	1.29	11	1.25	0.51738719097146	gender	age	dept	person	0		182
1	0001832010/02/15	1012.74	2.74	1.01	11	0.97	0.517526820148108	gender	age	dept	person	1		183
1	0001842010/02/16	2260.82	0.82	2.26	11	2.22	0.508952940967621	gender	age	dept	person	1		184
1	0001852010/02/16	1012.74	2.74	1.01	11	0.97	0.52	gender	age	dept	person	1		185
1	0001862010/02/16	2260.82	0.82	2.26	11	2.22	0.508952940967621	gender	age	dept	person	1		186
1	0001872010/02/16	4281-4	-4	42.81	11	20.58	0.580941406740847	gender	age	dept	person	1		187
1	0001882010/02/16	0-13.22	-13.22	0	15	0	8.16	gender	age	dept	person	1		188
1	0001892010/02/16	0-15.22	-15.22	0	12	0	9.13	gender	age	dept	person	0		189
1	0001902010/02/16	205-1.15	-1.15	2.05	10	1.98	0.535863829960359	gender	age	dept	person	0		190
1	0001912010/02/16	169-1.47	-1.47	1.69	7	1.58	0.64	gender	age	dept	person	0		191
1	0001922010/02/16	169-1.47	-1.47	1.69	7	1.58	0.64	gender	age	dept	person	0		192
1	0001932010/02/16	164-1.24	-1.24	1.64	7	1.62	0.647518139102903	gender	age	dept	person	0		193
1	0001942010/02/16	5550.02	0.02	5.55	13	4.87	0.46	gender	age	dept	person	0		194
1	0001952010/02/16	126-0.87	-0.87	1.26	10	1.33	0.54	gender	age	dept	person	0		195
1	0001962010/02/16	1052.31	2.31	1.05	11	1.04	0.515634064459122	gender	age	dept	person	0		196
1	0001972010/02/16	3201.74	1.74	3.2	11	3.27	0.52	gender	age	dept	person	0		197
1	0001982010/02/16	2260.07	0.07	2.26	5	2.24	0.77	gender	age	dept	person	0		198
1	0001992010/02/16	1610.98	0.98	1.61	11	1.56	0.514575029857007	gender	age	dept	person	0		199
1	0002002010/10/23	1132.31	2.31	1.13	11	1.09	0.515634064459122	gender	age	dept	person	0		200
1	0002022010/10/23	101-4	-4	1.01	1	1.01	1.59536139567987	gender	age	dept	person	0		201
1	0002032010/10/23	1340.81	0.81	1.34	10	1.35	0.534733425625104	gender	age	dept	person	1.5		202
1	0002042010/10/23	601.38	1.38	0.6	10	0.61	0.535866390707449	gender	age	dept	person	1.5		203
1	0002052010/10/23	1340.81	0.81	1.34	10	1.35	0.534733425625104	gender	age	dept	person	0		204
1	0002062010/10/23	1340.81	0.81	1.34	10	1.35	0.534733425625104	gender	age	dept	person	1		205
1	0002072010/10/23	1340.81	0.81	1.34	10	1.35	0.534733425625104	gender	age	dept	person	1.5		206
1	0002082010/10/23	1340.81	0.81	1.34	10	1.35	0.534733425625104	gender	age	dept	person	0		207
2	0002092010/10/23	601.38	1.38	0.6	10	0.61	0.535866390707449	gender	age	dept	person	1		208
3	0002102010/10/23	65-0.95	-0.95	0.65	11	0.67	0.520148880121321	gender	age	dept	person	1.5		209
4	0002112010/10/23	1070.24	0.24	1.07	10	1.08	0.536698770449226	gender	age	dept	person	1.5		210
5	0002122010/10/23	57-0.35	-0.35	0.57	11	0.65	0.519182001674319	gender	age	dept	person	-0.5		211
6	0002132010/10/23	890.24	0.24	0.89	10	0.94	0.536698770449226	gender	age	dept	person	1		212
7	0002142010/10/23	1451.25	1.25	1.45	11	1.35	0.514756390149323	gender	age	dept	person	-0.5		213
8	0002152010/10/23	157-1.49	-1.49	1.57	11	1.59	0.519199377592843	gender	age	dept	person	1.5		214
9	0002162010/10/23	1040.24	0.24	1.04	10	0.97	0.536698770449226	gender	age	dept	person	0		215
10	0002172010/10/23	1092.31	2.31	1.09	11	1.13	0.515634064459122	gender	age	dept	person	-1		216
11	0002182010/10/23	141-0.38	-0.38	1.41	10	1.43	0.539935027961099	gender	age	dept	person	-1.5		217
12	0002192010/10/23	230-0.35	-0.35	2.3	11	2.53	0.519182001674319	gender	age	dept	person	-0.5		218
13	0002202010/10/23	1162.74	2.74	1.16	11	1.18	0.517526820148108	gender	age	dept	person	1		219
14	0002212010/10/23	137-0.41	-0.41	1.37	11	1.29	0.517743523297335	gender	age	dept	person	0.5		220
15	0002222010/10/23	67-1.44	-1.44	0.67	10	0.71	0.532038137100268	gender	age	dept	person	-0.5		221
16	0002232010/10/23	1810.53	0.53	1.81	10	1.84	0.535362216092761	gender	age	dept	person	0.5		222
17	0002242010/10/23	51-1.22	-1.22	0.51	11	0.5	0.520012933477459	gender	age	dept	person	1.5		223
18	0002252010/10/23	145-0.08	-0.08	1.45	11	1.45	0.518291876412132	gender	age	dept	person	0		224
19	0002262010/10/23	2150.18	0.18	2.15	11	1.97	0.51700702476954	gender	age	dept	person	-0.5		225
20	0002272010/10/23	56-0.34	-0.34	0.56	10	0.54	0.539871532565393	gender	age	dept	person	0.5		226
21	0002282010/10/23	104-0.89	-0.89	1.04	11	1.13	0.517930339948391	gender	age	dept	person	-0.5		227
22	0002292010/10/23	1351.39	1.39	1.35	10	1.37	0.526452653343108	gender	age	dept	person	-1.5		228
23	0002302010/10/23	133-0.35	-0.35	1.33	11	1.29	0.519182001674319	gender	age	dept	person	0		229
24	0002312010/10/23	730.18	0.18	0.73	11	0.81	0.51700702476954	gender	age	dept	person	-0.5		230
25	0002322010/10/23	68-0.65	-0.65	0.68	11	0.73	0.536681588597262	gender	age	dept	person	-1.5		231
26	0002332010/10/23	370.18	0.18	0.37	11	0.38	0.51700702476954	gender	age	dept	person	-0.5		232
27	0002342010/10/23	591.38	1.38	0.59	10	0.57	0.535866390707449	gender	age	dept	person	0		233
28	0002352010/10/23	62-0.09	-0.09	0.62	10	0.66	0.532818577407079	gender	age	dept	person	-1.5		234
29	0002362010/10/23	69-2.82	-2.82	0.69	10	0.77	0.526953222665326	gender	age	dept	person	0		235
30	0002372010/10/23	104-1.49	-1.49	1.04	11	1.1	0.519199377592843	gender	age	dept	person	1.5		236
31	0002382010/10/23	320.81	0.81	0.32	10	0.33	0.534733425625104	gender	age	dept	person	1		237
32	0002392010/10/23	99-0.5	-0.5	0.99	11	1.1	0.540726833459772	gender	age	dept	person	-1		238
33	0002402010/10/23	1251.1	1.1	1.25	10	1.21	0.534931511009025	gender	age	dept	person	1		239
34	0002412010/10/23	692.55	2.55	0.69	10	0.72	0.541932318076113	gender	age	dept	person	0.5		240
35	0002422010/10/23	83-0.05	-0.05	0.83	10	0.8	0.538357000346757	gender	age	dept	person	1.5		241
36	0002432010/10/23	460.37	0.37	0.46	11	0.48	0.522855209505507	gender	age	dept	person	-1		242
37	0002442010/10/23	64-0.34	-0.34	0.64	10	0.66	0.539871532565393	gender	age	dept	person	1		243
38	0002452010/10/23	761.38	1.38	0.76	10	0.74	0.535866390707449	gender	age	dept	person	1		244
39	0002462010/10/23	1340.24	0.24	1.34	10	1.28	0.536698770449226	gender	age	dept	person	0		245
40	0002472010/10/23	672.25	2.25	0.67	10	0.71	0.540474970197825	gender	age	dept	person	1.5		246
41	0002482010/10/23	89-0.08	-0.08	0.89	11	1.05	0.518291876412132	gender	age	dept	person	-0.5		247
42	0002492010/10/23	1252.55	2.55	1.25	10	1.31	0.541932318076113	gender	age	dept	person	1.5		248
43	0002502010/10/23	97-1.22	-1.22	0.97	11	0.98	0.520012933477459	gender	age	dept	person	1.5		249
44	0002512010/10/23	103-1.29	-1.29	1.03	11	1.02	0.518518895867269	gender	age	dept	person	-1		250
45	0002522010/10/23	151-0.95	-0.95	1.51	11	1.56	0.520148880121321	gender	age	dept	person	1.5		251
46	0002532010/10/23	234-0.68	-0.68	2.34	11	2.32	0.519385269853201	gender	age	dept	person	0		252
47	0002542010/10/23	1213.44	3.44	1.21	10	1.19	0.55001160327988	gender	age	dept	person	0.5		253
48	0002552010/10/23	1220.72	0.72	1.22	11	1.13	0.514856632182884	gender	age	dept	person	-0.5		254
49	0002562010/10/23	1011.1	1.1	1.01	10	1	0.534931511009025	gender	age	dept	person	1		255
50	0002572010/10/23	1221.1	1.1	1.22	10	1.32	0.534931511009025	gender	age	dept	person	0.5		256
51	0002582010/10/23	481.25	1.25	0.48	11	0.5	0.514756390149323	gender	age	dept	person	-1		257
52	0002592010/10/23	790.81	0.81	0.79	10	0.75	0.534733425625104	gender	age	dept	person	0		258
53	0002602010/10/23	153-0.05	-0.05	1.53	10	1.69	0.538357000346757	gender	age	dept	person	1		259
54	0002612010/10/23	991.67	1.67	0.99	10	1.03	0.537331292246572	gender	age	dept	person	0		260
55	0002622010/10/23	730.53	0.53	0.73	10	0.74	0.535362216092761	gender	age	dept	person	-0.5		261
56	0002632010/10/23	167-0.94	-0.94	1.67	11	1.58	0.544912239209729	gender	age	dept	person	-1.5		262
57	0002642010/10/23	1241.67	1.67	1.24	10	1.2	0.537331292246572	gender	age	dept	person	1.5		263
58	0002652010/10/23	85-2.47	-2.47	0.85	10	0.87	0.503405724273298	gender	age	dept	person	-1		264
59	0002662010/10/23	284-0.34	-0.34	2.84	10	2.71	0.539871532565393	gender	age	dept	person	0.5		265
60	0002672010/10/23	590.24	0.24	0.59	10	0.65	0.536698770449226	gender	age	dept	person	1.5		266
61	0002682010/10/23	126-0.68	-0.68	1.26	11	1.29	0.519385269853201	gender	age	dept	person	0.5		267
62	0002692010/10/23	135-1.02	-1.02	1.35	11	1.33	0.524146863045579	gender	age	dept	person	-1		268
63	0002702010/10/23	1271.67	1.67	1.27	10	1.26	0.537331292246572	gender	age	dept	person	0.5		269
64	0002712010/10/23	127-1.37	-1.37	1.27	11	1.25	0.525276554181656	gender	age	dept	person	-1		270
65	0002722010/10/23	1060.72	0.72	1.06	11	1.22	0.514856632182884	gender	age	dept	person	-0.5		271
66	0002732010/10/23	361.1	1.1	0.36	10	0.37	0.534931511009025	gender	age	dept	person	1		272
67	0002742010/10/23	123-0.68	-0.68	1.23	11	1.26	0.519385269853201	gender	age	dept	person	0.5		273
68	0002752010/10/23	203-0.89	-0.89	2.03	11	2.03	0.517930339948391	gender	age	dept	person	-0.5		274
69	0002762010/10/23	570.53	0.53	0.57	10	0.61	0.535362216092761	gender	age	dept	person	-0.5		275
70	0002772010/10/23	930.24	0.24	0.93	10	0.89	0.536698770449226	gender	age	dept	person	0.5		276
71	0002782010/10/23	571.38	1.38	0.57	10	0.62	0.535866390707449	gender	age	dept	person	0		277
72	0002792010/10/23	811.38	1.38	0.81	10	0.85	0.535866390707449	gender	age	dept	person	1.5		278
73	0002802010/10/23	970.45	0.45	0.97	11	1	0.515718476061091	gender	age	dept	person	-0.5		279
74	0002812010/10/23	62-0.05	-0.05	0.62	10	0.67	0.538357000346757	gender	age	dept	person	1		280
75	0002822010/10/23	87-1.22	-1.22	0.87	11	0.92	0.520012933477459	gender	age	dept	person	1.5		281
76	0002832010/10/23	1411.1	1.1	1.41	10	1.32	0.534931511009025	gender	age	dept	person	1		282
77	0002842010/10/23	87-1.22	-1.22	0.87	11	0.92	0.520012933477459	gender	age	dept	person	1.5		283
78	0002852010/10/23	137-1.22	-1.22	1.37	11	1.31	0.520012933477459	gender	age	dept	person	1.5		284
79	0002862010/10/23	22-1.44	-1.44	0.22	10	0.22	0.532038137100268	gender	age	dept	person	-0.5		285
80	0002872010/10/23	870.81	0.81	0.87	10	0.91	0.534733425625104	gender	age	dept	person	1		286
81	0002882010/10/23	166-0.34	-0.34	1.66	10	1.69	0.539871532565393	gender	age	dept	person	0.5		287
82	0002892010/10/23	128-0.41	-0.41	1.28	11	1.26	0.517743523297335	gender	age	dept	person	1		288
83	0002902010/10/23	590.56	0.56	0.59	10	0.58	0.524500611530656	gender	age	dept	person	-1.5		289
84	0002912010/10/23	330-0.05	-0.05	3.3	10	3	0.538357000346757	gender	age	dept	person	1		290
85	0002922010/10/23	511.67	1.67	0.51	10	0.47	0.537331292246572	gender	age	dept	person	-0.5		291
86	0002932010/10/23	782.55	2.55	0.78	10	0.83	0.541932318076113	gender	age	dept	person	0.5		292
87	0002942010/10/23	60-1.49	-1.49	0.6	11	0.71	0.519199377592843	gender	age	dept	person	0.5		293
88	0002952010/10/23	90-0.1	-0.1	0.9	11	0.92	0.516805175111436	gender	age	dept	person	-1.5		294
89	0002962010/10/23	1190.18	0.18	1.19	11	1.25	0.51700702476954	gender	age	dept	person	0		295
90	0002972010/10/23	521.38	1.38	0.52	10	0.52	0.535866390707449	gender	age	dept	person	-0.5		296
91	0002982010/10/23	117-0.35	-0.35	1.17	11	1.18	0.519182001674319	gender	age	dept	person	0		297
92	0002992010/10/23	102-1.99	-1.99	1.02	10	0.96	0.525428641328853	gender	age	dept	person	-0.5		298
93	0003002010/10/23	95-0.68	-0.68	0.95	11	1.01	0.519385269853201	gender	age	dept	person	1.5		299
94	0003012010/10/23	652	2	0.65	10	0.66	0.528383287029642	gender	age	dept	person	-1.5		300
95	0003022010/10/23	65-0.34	-0.34	0.65	10	0.73	0.539871532565393	gender	age	dept	person	1.5		301
96	0003032010/10/23	1121.1	1.1	1.12	10	1.11	0.534931511009025	gender	age	dept	person	-0.5		302
97	0003042010/10/23	63-1.49	-1.49	0.63	11	0.7	0.519199377592843	gender	age	dept	person	1.5		303
98	0003052010/10/23	75-0.68	-0.68	0.75	11	0.85	0.519385269853201	gender	age	dept	person	1		304
99	0003062010/10/23	930	0	0.93	10	0.96	0.53729907118642	gender	age	dept	person	-1.5		305
100	0003072010/10/23	771.67	1.67	0.77	10	0.73	0.537331292246572	gender	age	dept	person	-0.5		306
101	0003082010/10/23	930.24	0.24	0.93	10	1.02	0.536698770449226	gender	age	dept	person	1		307
102	0003092010/10/23	105-0.95	-0.95	1.05	11	1.14	0.520148880121321	gender	age	dept	person	1.5		308
103	0003102010/10/23	490.81	0.81	0.49	10	0.51	0.534733425625104	gender	age	dept	person	0.5		309
104	0003112010/10/23	1581.51	1.51	1.58	11	1.53	0.515136211586369	gender	age	dept	person	-1		310
105	0003122010/10/23	140-2.03	-2.03	1.4	11	1.6	0.51737016862522	gender	age	dept	person	1		311
106	0003132010/10/23	109-1.58	-1.58	1.09	10	1.08	0.531271942357793	gender	age	dept	person	-1		312
107	0003142010/10/23	451.67	1.67	0.45	10	0.48	0.537331292246572	gender	age	dept	person	1		313
108	0003152010/10/23	800.19	0.19	0.8	10	0.84	0.527782912071104	gender	age	dept	person	-1.5		314
109	0003162010/10/23	72-2.56	-2.56	0.72	11	0.85	0.519260159808269	gender	age	dept	person	1		315
110	0003172010/10/23	114-1.76	-1.76	1.14	11	1.17	0.518131020765679	gender	age	dept	person	1.5		316
111	0003182010/10/23	1150.24	0.24	1.15	10	1.18	0.536698770449226	gender	age	dept	person	1		317
112	0003192010/10/23	129-0.41	-0.41	1.29	11	1.29	0.517743523297335	gender	age	dept	person	1		318
113	0003202010/10/23	460.37	0.37	0.46	11	0.48	0.522855209505507	gender	age	dept	person	-1		319
114	0003212010/10/23	91-0.68	-0.68	0.91	11	0.96	0.519385269853201	gender	age	dept	person	1.5		320
115	0003222010/10/23	700.81	0.81	0.7	10	0.76	0.534733425625104	gender	age	dept	person	1.5		321
116	0003232010/10/23	113-0.05	-0.05	1.13	10	1.17	0.538357000346757	gender	age	dept	person	1.5		322
117	0003242010/10/23	152-0.8	-0.8	1.52	11	1.4	0.539448092656941	gender	age	dept	person	-1		323
118	0003252010/10/23	1710.81	0.81	1.71	10	1.79	0.534733425625104	gender	age	dept	person	1		324
119	0003262010/10/23	1020.81	0.81	1.02	10	1.08	0.534733425625104	gender	age	dept	person	0.5		325
120	0003272010/10/23	1151.11	1.11	1.15	10	1.14	0.523613650430475	gender	age	dept	person	-1.5		326
121	0003282010/10/23	22-0.34	-0.34	0.22	10	0.23	0.539871532565393	gender	age	dept	person	0.5		327
122	0003292010/10/23	67-0.86	-0.86	0.67	10	0.7	0.539084174961582	gender	age	dept	person	0		328
123	0003302010/10/23	510.81	0.81	0.51	10	0.52	0.534733425625104	gender	age	dept	person	1.5		329
124	0003312010/10/23	890.24	0.24	0.89	10	0.91	0.536698770449226	gender	age	dept	person	1.5		330
125	0003322010/10/23	740.24	0.24	0.74	10	0.68	0.536698770449226	gender	age	dept	person	0.5		331
126	0003332010/10/23	56-0.34	-0.34	0.56	10	0.54	0.539871532565393	gender	age	dept	person	0.5		332
127	0003342010/10/23	680.45	0.45	0.68	11	0.72	0.515718476061091	gender	age	dept	person	-0.5		333
128	0003352010/10/23	86-0.41	-0.41	0.86	11	0.99	0.517743523297335	gender	age	dept	person	1.5		334
129	0003362010/10/23	780.18	0.18	0.78	11	0.81	0.51700702476954	gender	age	dept	person	0		335
130	0003372010/10/23	113-1.76	-1.76	1.13	11	1.09	0.518131020765679	gender	age	dept	person	1.5		336
131	0003382010/10/23	690.53	0.53	0.69	10	0.75	0.535362216092761	gender	age	dept	person	0.5		337
132	0003392010/10/23	1571.38	1.38	1.57	10	1.52	0.535866390707449	gender	age	dept	person	1.5		338
133	0003402010/10/23	900.24	0.24	0.9	10	0.98	0.536698770449226	gender	age	dept	person	0		339
134	0003412010/10/23	631.1	1.1	0.63	10	0.72	0.534931511009025	gender	age	dept	person	1		340
135	0003422010/10/23	84-0.35	-0.35	0.84	11	0.92	0.519182001674319	gender	age	dept	person	0		341
136	0003432010/10/23	1261.67	1.67	1.26	10	1.23	0.537331292246572	gender	age	dept	person	0.5		342
137	0003442010/10/23	821.1	1.1	0.82	10	0.76	0.534931511009025	gender	age	dept	person	1.5		343
138	0003452010/10/23	1091.38	1.38	1.09	10	1.09	0.535866390707449	gender	age	dept	person	1		344
139	0003462010/10/23	1021.1	1.1	1.02	10	1.03	0.534931511009025	gender	age	dept	person	1		345
140	0003472010/10/23	33-0.62	-0.62	0.33	11	0.36	0.519157217891344	gender	age	dept	person	0		346
141	0003482010/10/23	80-1.22	-1.22	0.8	11	0.88	0.520012933477459	gender	age	dept	person	1		347
142	0003492010/10/23	70-0.68	-0.68	0.7	11	0.61	0.519385269853201	gender	age	dept	person	1		348
143	0003502010/10/23	95-0.46	-0.46	0.95	11	1.03	0.529038785909171	gender	age	dept	person	-1		349
144	0003512010/10/23	660.18	0.18	0.66	11	0.64	0.51700702476954	gender	age	dept	person	0		350
145	0003522010/10/23	100-1.29	-1.29	1	11	1.06	0.536935789007686	gender	age	dept	person	-1.5		351
146	0003532010/10/23	1390.37	0.37	1.39	11	1.33	0.522855209505507	gender	age	dept	person	-1		352
147	0003542010/10/23	802.55	2.55	0.8	10	0.84	0.541932318076113	gender	age	dept	person	1.5		353
148	0003552010/10/23	632.57	2.57	0.63	11	0.61	0.516017443116776	gender	age	dept	person	-1		354
149	0003562010/10/23	35-1.08	-1.08	0.35	11	0.48	0.53426385559865	gender	age	dept	person	-1		355
150	0003572010/10/23	460.72	0.72	0.46	11	0.49	0.514856632182884	gender	age	dept	person	-0.5		356
151	0003582010/10/23	460.53	0.53	0.46	10	0.49	0.535362216092761	gender	age	dept	person	1		357
152	0003592010/10/23	36-0.05	-0.05	0.36	10	0.36	0.538357000346757	gender	age	dept	person	1.5		358
153	0003602010/10/23	430.24	0.24	0.43	10	0.4	0.536698770449226	gender	age	dept	person	1.5		359
154	0003612010/10/23	420.18	0.18	0.42	11	0.41	0.51700702476954	gender	age	dept	person	-1		360
155	0003622010/10/23	1051.11	1.11	1.05	10	1.05	0.523613650430475	gender	age	dept	person	-1.5		361
156	0003632010/10/23	760.98	0.98	0.76	11	0.71	0.514575029857007	gender	age	dept	person	-1		362
157	0003642010/10/23	60-2.03	-2.03	0.6	11	0.66	0.51737016862522	gender	age	dept	person	0.5		363
158	0003652010/10/23	103-0.34	-0.34	1.03	10	1.14	0.539871532565393	gender	age	dept	person	1.5		364
159	0003662010/10/23	540.98	0.98	0.54	11	0.56	0.514575029857007	gender	age	dept	person	-0.5		365
160	0003672010/10/23	80-1.76	-1.76	0.8	11	0.84	0.518131020765679	gender	age	dept	person	0.5		366
161	0003682010/10/23	600.53	0.53	0.6	10	0.62	0.535362216092761	gender	age	dept	person	0		367
162	0003692010/10/23	61-1.15	-1.15	0.61	10	0.56	0.535863829960359	gender	age	dept	person	-0.5		368
163	0003702010/10/23	85-1.22	-1.22	0.85	11	0.91	0.520012933477459	gender	age	dept	person	1		369
164	0003712010/10/23	1650	0	1.65	10	1.66	0.53729907118642	gender	age	dept	person	-1.5		370
165	0003722010/10/23	991.3	1.3	0.99	10	0.93	0.53144020423157	gender	age	dept	person	-1.5		371
166	0003732010/10/23	571.38	1.38	0.57	10	0.62	0.535866390707449	gender	age	dept	person	1		372
167	0003742010/10/23	134-0.68	-0.68	1.34	11	1.33	0.519385269853201	gender	age	dept	person	1.5		373
168	0003752010/10/23	580.24	0.24	0.58	10	0.59	0.536698770449226	gender	age	dept	person	1		374
169	0003762010/10/23	1820.24	0.24	1.82	10	1.71	0.536698770449226	gender	age	dept	person	-0.5		375
170	0003772010/10/23	430.81	0.81	0.43	10	0.45	0.534733425625104	gender	age	dept	person	0.5		376
171	0003782010/10/23	911.18	1.18	0.91	11	0.95	0.515747031008655	gender	age	dept	person	-1		377
172	0003792010/10/23	750.72	0.72	0.75	11	0.74	0.514856632182884	gender	age	dept	person	-0.5		378
173	0003802010/10/23	80-1.15	-1.15	0.8	10	0.97	0.535863829960359	gender	age	dept	person	-0.5		379
174	0003812010/10/23	1060.24	0.24	1.06	10	1.13	0.536698770449226	gender	age	dept	person	0.5		380
175	0003822010/10/23	581.38	1.38	0.58	10	0.64	0.535866390707449	gender	age	dept	person	1		381
176	0003832010/10/23	29-0.68	-0.68	0.29	11	0.28	0.519385269853201	gender	age	dept	person	0.5		382
177	0003842010/10/23	2830.53	0.53	2.83	10	2.6	0.535362216092761	gender	age	dept	person	0		383
178	0003852010/10/23	991.96	1.96	0.99	10	1.09	0.538953024061731	gender	age	dept	person	0.5		384
179	0003862010/10/23	621.67	1.67	0.62	10	0.63	0.537331292246572	gender	age	dept	person	1.5		385
180	0003872010/10/23	651.1	1.1	0.65	10	0.64	0.534931511009025	gender	age	dept	person	1		386
181	0003882010/10/23	63-0.46	-0.46	0.63	11	0.6	0.529038785909171	gender	age	dept	person	-1		387
182	0003892010/10/23	532.57	2.57	0.53	10	0.55	0.537712554752246	gender	age	dept	person	-1.5		388
183	0003902010/10/23	921.67	1.67	0.92	10	0.88	0.537331292246572	gender	age	dept	person	1		389
184	0003912010/10/23	1001.45	1.45	1	10	1.01	0.523330454339255	gender	age	dept	person	-1.5		390
185	0003922010/10/23	432.04	2.04	0.43	11	0.46	0.515579960037736	gender	age	dept	person	-1		391
186	0003932010/10/23	933.01	3.01	0.93	11	0.92	0.520294852590444	gender	age	dept	person	1		392
187	0003942010/10/23	1022.55	2.55	1.02	10	1.02	0.541932318076113	gender	age	dept	person	1		393
188	0003952010/10/23	1382.25	2.25	1.38	10	1.45	0.540474970197825	gender	age	dept	person	0.5		394
189	0003962010/10/23	853.74	3.74	0.85	10	0.88	0.556291476051937	gender	age	dept	person	1.5		395
190	0003972010/10/23	501.96	1.96	0.5	10	0.53	0.538953024061731	gender	age	dept	person	0		396
191	0003982010/10/23	1323.01	3.01	1.32	11	1.32	0.520294852590444	gender	age	dept	person	1.5		397
192	0003992010/10/23	600.53	0.53	0.6	10	0.67	0.535362216092761	gender	age	dept	person	0		398
193	0004002010/10/23	169-1.22	-1.22	1.69	11	1.63	0.520012933477459	gender	age	dept	person	1		399
194	0004012010/10/23	993.01	3.01	0.99	11	0.95	0.520294852590444	gender	age	dept	person	-0.5		400
195	0004022010/10/23	783.74	3.74	0.78	10	0.79	0.556291476051937	gender	age	dept	person	1		401
196	0004032010/10/23	293.14	3.14	0.29	10	0.29	0.545994120780033	gender	age	dept	person	0.5		402
197	0004042010/10/23	70-0.68	-0.68	0.7	11	0.76	0.519385269853201	gender	age	dept	person	1		403
198	0004052010/10/23	136-1.58	-1.58	1.36	11	1.3	0.537241274614339	gender	age	dept	person	-1.5		404
199	0004062010/10/23	1362.57	2.57	1.36	11	1.36	0.516017443116776	gender	age	dept	person	-1		405
200	0004072010/10/23	431.67	1.67	0.43	10	0.47	0.537331292246572	gender	age	dept	person	1.5		406
201	0004082010/10/23	73-0.95	-0.95	0.73	11	0.74	0.520148880121321	gender	age	dept	person	1.5		407
202	0004092010/10/23	944	4	0.94	10	0.99	0.563982811873943	gender	age	dept	person	0		408
203	0004102010/10/23	382.57	2.57	0.38	11	0.35	0.516017443116776	gender	age	dept	person	-1		409
204	0004112010/10/23	1224	4	1.22	10	1.23	0.563982811873943	gender	age	dept	person	1		410
205	0004122010/10/23	692.86	2.86	0.69	10	0.7	0.54583860961043	gender	age	dept	person	-1.5		411
206	0004132010/10/23	412.25	2.25	0.41	10	0.4	0.540474970197825	gender	age	dept	person	-0.5		412
207	0004142010/10/23	1493.44	3.44	1.49	10	1.48	0.55001160327988	gender	age	dept	person	0.5		413
208	0004152010/10/23	883.55	3.55	0.88	10	0.89	0.552526767445765	gender	age	dept	person	-1		414
209	0004162010/10/23	1642.25	2.25	1.64	10	1.64	0.540474970197825	gender	age	dept	person	0		415
210	0004172010/10/23	1662.57	2.57	1.66	11	1.73	0.516017443116776	gender	age	dept	person	-1		416
211	0004182010/10/23	1372.31	2.31	1.37	11	1.37	0.515634064459122	gender	age	dept	person	-1		417
212	0004192010/10/23	592.74	2.74	0.59	11	0.57	0.517526820148108	gender	age	dept	person	1		418
213	0004202010/10/23	924	4	0.92	10	0.94	0.563982811873943	gender	age	dept	person	0		419
214	0004212010/10/23	1653.44	3.44	1.65	10	1.52	0.55001160327988	gender	age	dept	person	-0.5		420
215	0004222010/10/23	572.57	2.57	0.57	11	0.54	0.516017443116776	gender	age	dept	person	-1		421
216	0004232010/10/23	1102.55	2.55	1.1	10	1.07	0.541932318076113	gender	age	dept	person	0.5		422
217	0004242010/10/23	803.44	3.44	0.8	10	0.83	0.55001160327988	gender	age	dept	person	-0.5		423
218	0004252010/10/23	1043.14	3.14	1.04	10	1.05	0.545994120780033	gender	age	dept	person	1.5		424
219	0004262010/10/23	672.55	2.55	0.67	10	0.66	0.541932318076113	gender	age	dept	person	-0.5		425
220	0004272010/10/23	882.57	2.57	0.88	11	0.83	0.516017443116776	gender	age	dept	person	-1		426
221	0004282010/10/23	1532.25	2.25	1.53	10	1.53	0.540474970197825	gender	age	dept	person	-0.5		427
222	0004292010/10/23	782.84	2.84	0.78	11	0.79	0.51738719097146	gender	age	dept	person	-1		428
223	0004302010/10/23	1202.55	2.55	1.2	10	1.16	0.541932318076113	gender	age	dept	person	-0.5		429
224	0004312010/10/23	582.74	2.74	0.58	11	0.58	0.517526820148108	gender	age	dept	person	-0.5		430
225	0004322010/10/23	493.14	3.14	0.49	10	0.49	0.545994120780033	gender	age	dept	person	1		431
226	0004332010/10/23	1404	4	1.4	10	1.44	0.563982811873943	gender	age	dept	person	1.5		432
227	0004342010/10/23	843.85	3.85	0.84	10	0.84	0.612595206715518	gender	age	dept	person	-1.5		433
228	0004352010/10/23	1133.86	3.86	1.13	10	1.1	0.563243639541055	gender	age	dept	person	-1		434
229	0004362010/10/23	623.14	3.14	0.62	10	0.64	0.545994120780033	gender	age	dept	person	0		435
230	0004372010/10/23	1172.84	2.84	1.17	11	1.14	0.51738719097146	gender	age	dept	person	-1		436
231	0004382010/10/23	1003.14	3.14	1	10	0.99	0.545994120780033	gender	age	dept	person	1		437
232	0004392010/10/23	743.55	3.55	0.74	10	0.72	0.552526767445765	gender	age	dept	person	-1		438
233	0004402010/10/23	1332.74	2.74	1.33	11	1.39	0.517526820148108	gender	age	dept	person	-0.5		439
234	0004412010/10/23	592.25	2.25	0.59	10	0.59	0.540474970197825	gender	age	dept	person	1		440
235	0004422010/10/23	692.57	2.57	0.69	11	0.64	0.516017443116776	gender	age	dept	person	-1		441
236	0004432010/10/23	1853.44	3.44	1.85	10	1.65	0.55001160327988	gender	age	dept	person	1.5		442
237	0004442010/10/23	652.74	2.74	0.65	11	0.69	0.517526820148108	gender	age	dept	person	1		443
238	0004452010/10/23	1792.57	2.57	1.79	11	1.75	0.516017443116776	gender	age	dept	person	-1		444
239	0004462010/10/23	1513.14	3.14	1.51	10	1.51	0.545994120780033	gender	age	dept	person	-0.5		445
240	0004472010/10/23	293.14	3.14	0.29	10	0.29	0.545994120780033	gender	age	dept	person	0		446
241	0004482010/10/23	782.57	2.57	0.78	11	0.75	0.516017443116776	gender	age	dept	person	-1		447
242	0004492010/10/23	1093.14	3.14	1.09	10	1.1	0.545994120780033	gender	age	dept	person	-0.5		448
243	0004502010/10/23	1093.49	3.49	1.09	10	1.09	0.579500861832506	gender	age	dept	person	-1.5		449
244	0004512010/10/23	843.74	3.74	0.84	10	0.88	0.556291476051937	gender	age	dept	person	0.5		450
245	0004522010/10/23	662.25	2.25	0.66	10	0.67	0.540474970197825	gender	age	dept	person	1		451
246	0004532010/10/23	552.74	2.74	0.55	11	0.57	0.517526820148108	gender	age	dept	person	-0.5		452
247	0004542010/10/23	952.55	2.55	0.95	10	0.85	0.541932318076113	gender	age	dept	person	0		453
248	0004552010/10/23	252.25	2.25	0.25	10	0.26	0.540474970197825	gender	age	dept	person	0		454
249	0004562010/10/23	1512.74	2.74	1.51	11	1.51	0.517526820148108	gender	age	dept	person	1		455
250	0004572010/10/23	693.14	3.14	0.69	10	0.71	0.545994120780033	gender	age	dept	person	1		456
251	0004582010/10/23	893.01	3.01	0.89	11	0.89	0.520294852590444	gender	age	dept	person	1		457
252	0004592010/10/23	1232.55	2.55	1.23	10	1.28	0.541932318076113	gender	age	dept	person	0.5		458
253	0004602010/10/23	632.28	2.28	0.63	10	0.64	0.532242836082237	gender	age	dept	person	-1.5		459
254	0004612010/10/23	1182.31	2.31	1.18	11	1.25	0.515634064459122	gender	age	dept	person	-0.5		460
255	0004622010/10/23	683.55	3.55	0.68	10	0.66	0.552526767445765	gender	age	dept	person	-1		461
256	0004632010/10/23	1613.44	3.44	1.61	10	1.59	0.55001160327988	gender	age	dept	person	1		462
257	0004642010/10/23	1501.67	1.67	1.5	10	1.45	0.537331292246572	gender	age	dept	person	0		463
258	0004652010/10/23	712.55	2.55	0.71	10	0.75	0.541932318076113	gender	age	dept	person	0		464
259	0004662010/10/23	602.55	2.55	0.6	10	0.54	0.541932318076113	gender	age	dept	person	1.5		465
260	0004672010/10/23	583.74	3.74	0.58	10	0.59	0.556291476051937	gender	age	dept	person	-0.5		466
261	0004682010/10/23	693.14	3.14	0.69	10	0.71	0.545994120780033	gender	age	dept	person	0		467
262	0004692010/10/23	723.14	3.14	0.72	10	0.74	0.545994120780033	gender	age	dept	person	1		468
263	0004702010/10/23	242.74	2.74	0.24	11	0.24	0.517526820148108	gender	age	dept	person	1		469
264	0004712010/10/23	1312.84	2.84	1.31	11	1.34	0.51738719097146	gender	age	dept	person	-1		470
265	0004722010/10/23	963.74	3.74	0.96	10	1.01	0.556291476051937	gender	age	dept	person	0		471
266	0004732010/10/23	1133.17	3.17	1.13	10	1.09	0.559090433365581	gender	age	dept	person	-1.5		472
267	0004742010/10/23	113-1.49	-1.49	1.13	11	1.25	0.519199377592843	gender	age	dept	person	1.5		473
268	0004752010/10/23	69-0.35	-0.35	0.69	11	0.63	0.519182001674319	gender	age	dept	person	0		474
269	0004762010/10/23	109-0.8	-0.8	1.09	11	1.08	0.539448092656941	gender	age	dept	person	-1		475
270	0004772010/10/23	136-1.37	-1.37	1.36	11	1.34	0.525276554181656	gender	age	dept	person	-1		476
271	0004782010/10/23	100-0.34	-0.34	1	10	1	0.539871532565393	gender	age	dept	person	0.5		477
272	0004792010/10/23	86-1.99	-1.99	0.86	10	0.88	0.525428641328853	gender	age	dept	person	-0.5		478
273	0004802010/10/23	554	4	0.55	10	0.56	0.563982811873943	gender	age	dept	person	0.5		479
274	0004812010/10/23	963.25	3.25	0.96	10	0.99	0.546101565065738	gender	age	dept	person	-1		480
275	0004822010/10/23	1043.74	3.74	1.04	10	0.98	0.556291476051937	gender	age	dept	person	-0.5		481
276	0004832010/10/23	530.24	0.24	0.53	10	0.61	0.536698770449226	gender	age	dept	person	1.5		482
277	0004842010/10/23	1414	4	1.41	10	1.55	0.563982811873943	gender	age	dept	person	-0.5		483
278	0004852010/10/23	851.67	1.67	0.85	10	0.9	0.537331292246572	gender	age	dept	person	0		484
279	0004862010/10/23	1332.31	2.31	1.33	11	1.31	0.515634064459122	gender	age	dept	person	-0.5		485
280	0004872010/10/23	1132.55	2.55	1.13	10	1.12	0.541932318076113	gender	age	dept	person	1		486
281	0004882010/10/23	1051.67	1.67	1.05	10	1.01	0.537331292246572	gender	age	dept	person	0		487
282	0004892010/10/23	502.86	2.86	0.5	10	0.5	0.54583860961043	gender	age	dept	person	-1.5		488
283	0004902010/10/23	1443.01	3.01	1.44	11	1.44	0.520294852590444	gender	age	dept	person	0		489
284	0004912010/10/23	702.25	2.25	0.7	10	0.65	0.540474970197825	gender	age	dept	person	1		490
285	0004922010/10/23	1233.01	3.01	1.23	11	1.22	0.520294852590444	gender	age	dept	person	0.5		491
286	0004932010/10/23	1122.55	2.55	1.12	10	1.12	0.541932318076113	gender	age	dept	person	0.5		492
287	0004942010/10/23	1213.01	3.01	1.21	11	1.19	0.520294852590444	gender	age	dept	person	0.5		493
288	0004952010/10/23	1223.44	3.44	1.22	10	1.18	0.55001160327988	gender	age	dept	person	1		494
289	0004962010/10/23	963.49	3.49	0.96	10	0.95	0.579500861832506	gender	age	dept	person	-1.5		495
290	0004972010/10/23	652.25	2.25	0.65	10	0.66	0.540474970197825	gender	age	dept	person	0.5		496
291	0004982010/10/23	630.84	0.84	0.63	10	0.63	0.52271400742302	gender	age	dept	person	-1.5		497
292	0004992010/10/23	32-0.05	-0.05	0.32	10	0.36	0.538357000346757	gender	age	dept	person	1.5		498
293	0005002010/10/23	571.67	1.67	0.57	10	0.56	0.537331292246572	gender	age	dept	person	0.5		499
294	0005012010/10/23	442.55	2.55	0.44	10	0.46	0.541932318076113	gender	age	dept	person	1.5		500
295	0005022010/10/23	992.53	2.53	0.99	10	1.02	0.543122172488047	gender	age	dept	person	-1.5		501
296	0005032010/10/23	432.55	2.55	0.43	10	0.45	0.541932318076113	gender	age	dept	person	0.5		502
297	0005042010/10/23	613.44	3.44	0.61	10	0.59	0.55001160327988	gender	age	dept	person	0.5		503
298	0005052010/10/23	68-1.15	-1.15	0.68	10	0.64	0.535863829960359	gender	age	dept	person	0		504
299	0005062010/10/23	1082.84	2.84	1.08	11	1.06	0.51738719097146	gender	age	dept	person	-1		505
300	0005072010/10/23	1293.74	3.74	1.29	10	1.24	0.556291476051937	gender	age	dept	person	0.5		506
301	0005082010/10/23	892.57	2.57	0.89	10	0.83	0.537712554752246	gender	age	dept	person	-1.5		507
302	0005092010/10/23	652.55	2.55	0.65	10	0.69	0.541932318076113	gender	age	dept	person	-0.5		508
303	0005102010/10/23	1043.14	3.14	1.04	10	1.1	0.545994120780033	gender	age	dept	person	1.5		509
304	0005112010/10/23	1163.01	3.01	1.16	11	1.19	0.520294852590444	gender	age	dept	person	0.5		510
305	0005122010/10/23	87-2.29	-2.29	0.87	11	0.85	0.51752670347973	gender	age	dept	person	1.5		511
306	0005132010/10/23	1702.25	2.25	1.7	10	1.62	0.540474970197825	gender	age	dept	person	0		512
307	0005142010/10/23	1481.1	1.1	1.48	10	1.39	0.534931511009025	gender	age	dept	person	0.5		513
308	0005152010/10/23	622.04	2.04	0.62	11	0.61	0.515579960037736	gender	age	dept	person	-1		514
309	0005162010/10/23	1124	4	1.12	10	1.08	0.563982811873943	gender	age	dept	person	1		515
310	0005172010/10/23	82-0.34	-0.34	0.82	10	0.81	0.539871532565393	gender	age	dept	person	1		516
311	0005182010/10/23	84-1.49	-1.49	0.84	11	0.9	0.519199377592843	gender	age	dept	person	0.5		517
312	0005192010/10/23	1203.74	3.74	1.2	10	1.19	0.556291476051937	gender	age	dept	person	1.5		518
313	0005202010/10/23	820.81	0.81	0.82	10	0.76	0.534733425625104	gender	age	dept	person	1.5		519
314	0005212010/10/23	570.53	0.53	0.57	10	0.61	0.535362216092761	gender	age	dept	person	-0.5		520
315	0005222010/10/23	841.38	1.38	0.84	10	0.76	0.535866390707449	gender	age	dept	person	0.5		521
316	0005232010/10/23	126-0.45	-0.45	1.26	11	1.21	0.51926958746046	gender	age	dept	person	-1.5		522
317	0005242010/10/23	1040.1	0.1	1.04	11	1.13	0.5257444601602	gender	age	dept	person	-1		523
318	0005252010/10/23	71-0.09	-0.09	0.71	10	0.75	0.532818577407079	gender	age	dept	person	-1.5		524
319	0005262010/10/23	1850.45	0.45	1.85	11	1.85	0.515718476061091	gender	age	dept	person	-1		525
320	0005272010/10/23	730.18	0.18	0.73	11	0.82	0.51700702476954	gender	age	dept	person	-1		526
321	0005282010/10/23	87-0.34	-0.34	0.87	10	0.84	0.539871532565393	gender	age	dept	person	0		527
322	0005292010/10/23	940.24	0.24	0.94	10	0.96	0.536698770449226	gender	age	dept	person	1.5		528
323	0005302010/10/23	380.24	0.24	0.38	10	0.43	0.536698770449226	gender	age	dept	person	1		529
324	0005312010/10/23	94-0.38	-0.38	0.94	10	1.09	0.539935027961099	gender	age	dept	person	-1.5		530
325	0005322010/10/23	114-1.02	-1.02	1.14	11	1.2	0.524146863045579	gender	age	dept	person	-1		531
326	0005332010/10/23	149-0.68	-0.68	1.49	11	1.58	0.519385269853201	gender	age	dept	person	1		532
327	0005342010/10/23	123-0.35	-0.35	1.23	11	1.23	0.519182001674319	gender	age	dept	person	-0.5		533
328	0005352010/10/23	114-0.95	-0.95	1.14	11	1.36	0.520148880121321	gender	age	dept	person	0.5		534
329	0005362010/10/23	100-3.7	-3.7	1	11	1.08	0.558356515222494	gender	age	dept	person	1.5		535
330	0005372010/10/23	98-1.15	-1.15	0.98	10	1.11	0.535863829960359	gender	age	dept	person	-0.5		536
331	0005382010/10/23	94-0.41	-0.41	0.94	11	0.92	0.517743523297335	gender	age	dept	person	1		537
332	0005392010/10/23	1170.81	0.81	1.17	10	1.17	0.534733425625104	gender	age	dept	person	0		538
333	0005402010/10/23	311.51	1.51	0.31	11	0.32	0.515136211586369	gender	age	dept	person	-1		539
334	0005412010/10/23	612.25	2.25	0.61	10	0.64	0.540474970197825	gender	age	dept	person	1.5		540
335	0005422010/10/23	690.81	0.81	0.69	10	0.66	0.534733425625104	gender	age	dept	person	1.5		541
336	0005432010/10/23	1184	4	1.18	10	1.18	0.563982811873943	gender	age	dept	person	1.5		542
337	0005442010/10/23	109-1.49	-1.49	1.09	11	1.11	0.519199377592843	gender	age	dept	person	1.5		543
338	0005452010/10/23	52-4	-4	0.52	10	0.67	0.63083851394763	gender	age	dept	person	1.5		544
339	0005462010/10/23	79-2.03	-2.03	0.79	11	0.85	0.51737016862522	gender	age	dept	person	0.5		545
340	0005472010/10/23	683.14	3.14	0.68	10	0.71	0.545994120780033	gender	age	dept	person	0		546
341	0005482010/10/23	914	4	0.91	10	0.99	0.563982811873943	gender	age	dept	person	0		547
342	0005492010/10/23	1670.37	0.37	1.67	11	1.62	0.522855209505507	gender	age	dept	person	-1		548
343	0005502010/10/23	703.14	3.14	0.7	10	0.67	0.545994120780033	gender	age	dept	person	0		549
344	0005512010/10/23	602.84	2.84	0.6	11	0.61	0.51738719097146	gender	age	dept	person	-1		550
345	0005522010/10/23	420.53	0.53	0.42	10	0.42	0.535362216092761	gender	age	dept	person	0.5		551
346	0005532010/10/23	490.24	0.24	0.49	10	0.52	0.536698770449226	gender	age	dept	person	0.5		552
347	0005542010/10/23	92-4	-4	0.92	10	1.32	0.63083851394763	gender	age	dept	person	0.5		553
348	0005552010/10/23	73-1.99	-1.99	0.73	10	0.76	0.525428641328853	gender	age	dept	person	0		554
349	0005562010/10/23	1031.1	1.1	1.03	10	1.12	0.534931511009025	gender	age	dept	person	1.5		555
350	0005572010/10/23	1661.67	1.67	1.66	10	1.61	0.537331292246572	gender	age	dept	person	0.5		556
351	0005582010/10/23	593.74	3.74	0.59	10	0.6	0.556291476051937	gender	age	dept	person	0		557
352	0005592010/10/23	600.1	0.1	0.6	11	0.61	0.5257444601602	gender	age	dept	person	-1		558
353	0005602010/10/23	442.55	2.55	0.44	10	0.46	0.541932318076113	gender	age	dept	person	1		559
354	0005612010/10/23	140-0.05	-0.05	1.4	10	1.34	0.538357000346757	gender	age	dept	person	1		560
355	0005622010/10/23	540.98	0.98	0.54	11	0.57	0.514575029857007	gender	age	dept	person	-1		561
356	0005632010/10/23	990.81	0.81	0.99	10	1.04	0.534733425625104	gender	age	dept	person	0.5		562
357	0005642010/10/23	1362.55	2.55	1.36	10	1.26	0.541932318076113	gender	age	dept	person	1		563
358	0005652010/10/23	1032.57	2.57	1.03	10	1.04	0.537712554752246	gender	age	dept	person	-1.5		564
359	0005662010/10/23	502.86	2.86	0.5	10	0.5	0.54583860961043	gender	age	dept	person	-1.5		565
360	0005672010/10/23	1974	4	1.97	10	2.09	0.563982811873943	gender	age	dept	person	0		566
361	0005682010/10/23	673.01	3.01	0.67	11	0.7	0.520294852590444	gender	age	dept	person	1		567
362	0005692010/10/23	711.96	1.96	0.71	10	0.75	0.538953024061731	gender	age	dept	person	-0.5		568
363	0005702010/10/23	1193.25	3.25	1.19	10	1.2	0.546101565065738	gender	age	dept	person	-1		569
364	0005712010/10/23	863.01	3.01	0.86	11	0.84	0.520294852590444	gender	age	dept	person	1		570
365	0005722010/10/23	861.96	1.96	0.86	10	0.82	0.538953024061731	gender	age	dept	person	1.5		571
366	0005732010/10/23	1482.83	2.83	1.48	10	1.45	0.550010420669639	gender	age	dept	person	-1.5		572
367	0005742010/10/23	733.44	3.44	0.73	10	0.72	0.55001160327988	gender	age	dept	person	0.5		573
368	0005752010/10/23	633.25	3.25	0.63	10	0.65	0.546101565065738	gender	age	dept	person	-1		574
369	0005762010/10/23	601.96	1.96	0.6	10	0.54	0.538953024061731	gender	age	dept	person	-0.5		575
370	0005772010/10/23	1322.57	2.57	1.32	11	1.3	0.516017443116776	gender	age	dept	person	-1		576
371	0005782010/10/23	93-0.62	-0.62	0.93	11	1	0.519157217891344	gender	age	dept	person	-0.5		577
372	0005792010/10/23	651.1	1.1	0.65	10	0.64	0.534931511009025	gender	age	dept	person	0.5		578
373	0005802010/10/23	1382.84	2.84	1.38	11	1.34	0.51738719097146	gender	age	dept	person	-1		579
374	0005812010/10/23	1480.53	0.53	1.48	10	1.3	0.535362216092761	gender	age	dept	person	1		580
375	0005822010/10/23	630.81	0.81	0.63	10	0.7	0.534733425625104	gender	age	dept	person	0.5		581
376	0005832010/10/23	641.18	1.18	0.64	10	0.64	0.522682296026038	gender	age	dept	person	-1.5		582
377	0005842010/10/23	1181.95	1.95	1.18	10	1.11	0.534232977273398	gender	age	dept	person	-1.5		583
378	0005852010/10/23	610.98	0.98	0.61	11	0.6	0.514575029857007	gender	age	dept	person	-1		584
379	0005862010/10/23	620.53	0.53	0.62	10	0.69	0.535362216092761	gender	age	dept	person	1		585
380	0005872010/10/23	1160.9	0.9	1.16	10	1.16	0.524252061134045	gender	age	dept	person	-1.5		586
381	0005882010/10/23	681.1	1.1	0.68	10	0.75	0.534931511009025	gender	age	dept	person	1.5		587
382	0005892010/10/23	2061.96	1.96	2.06	10	1.95	0.538953024061731	gender	age	dept	person	1.5		588
383	0005902010/10/23	116-2.97	-2.97	1.16	10	1.18	0.49449839811736	gender	age	dept	person	-1		589
384	0005912010/10/23	70-4	-4	0.7	10	0.93	0.58266658821327	gender	age	dept	person	-0.5		590
385	0005922010/10/23	69-2.29	-2.29	0.69	11	0.78	0.51752670347973	gender	age	dept	person	0.5		591
386	0005932010/10/23	86-1.72	-1.72	0.86	10	0.9	0.528352473129784	gender	age	dept	person	0		592
387	0005942010/10/23	91-1.72	-1.72	0.91	10	1	0.528352473129784	gender	age	dept	person	-0.5		593
388	0005952010/10/23	89-1.22	-1.22	0.89	11	1.05	0.520012933477459	gender	age	dept	person	1.5		594
389	0005962010/10/23	47-1.76	-1.76	0.47	11	0.52	0.518131020765679	gender	age	dept	person	1		595
390	0005972010/10/23	603.25	3.25	0.6	10	0.56	0.546101565065738	gender	age	dept	person	-1		596
391	0005982010/10/23	63-1.49	-1.49	0.63	11	0.65	0.519199377592843	gender	age	dept	person	1		597
392	0005992010/10/23	51-4	-4	0.51	10	0.73	0.63083851394763	gender	age	dept	person	0.5		598
393	0006002010/10/23	72-0.34	-0.34	0.72	10	0.83	0.539871532565393	gender	age	dept	person	1.5		599
394	0006012010/10/23	1561.38	1.38	1.56	10	1.43	0.535866390707449	gender	age	dept	person	1.5		600
395	0006022010/10/23	592.74	2.74	0.59	11	0.6	0.517526820148108	gender	age	dept	person	0.5		601
396	0006032010/10/23	1551.67	1.67	1.55	10	1.43	0.537331292246572	gender	age	dept	person	1		602
397	0006042010/10/23	901.51	1.51	0.9	11	0.93	0.515136211586369	gender	age	dept	person	-0.5		603
398	0006052010/10/23	814	4	0.81	10	0.82	0.629956460411541	gender	age	dept	person	-1.5		604
399	0006062010/10/23	1083.74	3.74	1.08	10	1.12	0.556291476051937	gender	age	dept	person	0.5		605
400	0006072010/10/23	551.1	1.1	0.55	10	0.61	0.534931511009025	gender	age	dept	person	0.5		606
401	0006082010/10/23	1003.14	3.14	1	10	0.95	0.545994120780033	gender	age	dept	person	1.5		607
402	0006092010/10/23	1252.84	2.84	1.25	11	1.23	0.51738719097146	gender	age	dept	person	-1		608
403	0006102010/10/23	1221.96	1.96	1.22	10	1.19	0.53895302406173	gender	age	dept	person	1		609
404	0006112010/10/23	1621.39	1.39	1.62	10	1.57	0.526452653343108	gender	age	dept	person	-1.5		610
405	0006122010/10/23	1632.55	2.55	1.63	10	1.7	0.541932318076113	gender	age	dept	person	1		611
406	0006132010/10/23	1092.25	2.25	1.09	10	1.09	0.540474970197825	gender	age	dept	person	1.5		612
407	0006142010/10/23	700.81	0.81	0.7	10	0.77	0.534733425625104	gender	age	dept	person	-0.5		613
408	0006152010/10/23	820.1	0.1	0.82	11	0.83	0.5257444601602	gender	age	dept	person	-1		614
409	0006162010/10/23	187-0.05	-0.05	1.87	10	1.86	0.538357000346757	gender	age	dept	person	1.5		615
410	0006172010/10/23	77-0.05	-0.05	0.77	10	0.82	0.538357000346757	gender	age	dept	person	0.5		616
411	0006182010/10/23	573.44	3.44	0.57	10	0.55	0.55001160327988	gender	age	dept	person	1.5		617
412	0006192010/10/23	672.25	2.25	0.67	10	0.62	0.540474970197825	gender	age	dept	person	1		618
413	0006202010/10/23	621.1	1.1	0.62	10	0.68	0.534931511009025	gender	age	dept	person	0.5		619
414	0006212010/10/23	871.67	1.67	0.87	10	0.84	0.537331292246572	gender	age	dept	person	1		620
415	0006222010/10/23	630.81	0.81	0.63	10	0.71	0.534733425625104	gender	age	dept	person	1.5		621
416	0006232010/10/23	1690.53	0.53	1.69	10	1.64	0.535362216092761	gender	age	dept	person	0.5		622
417	0006242010/10/23	991.38	1.38	0.99	10	0.97	0.535866390707449	gender	age	dept	person	1.5		623
418	0006252010/10/23	784	4	0.78	10	0.76	0.563982811873943	gender	age	dept	person	1		624
419	0006262010/10/23	804	4	0.8	10	0.85	0.563982811873943	gender	age	dept	person	0		625
420	0006272010/10/23	1153.14	3.14	1.15	10	1.13	0.545994120780033	gender	age	dept	person	1.5		626
421	0006282010/10/23	1052.25	2.25	1.05	10	1.11	0.540474970197825	gender	age	dept	person	-0.5		627
422	0006292010/10/23	122-1.49	-1.49	1.22	11	1.35	0.519199377592843	gender	age	dept	person	0.5		628
423	0006302010/10/23	214-2.84	-2.84	2.14	11	2.17	0.523436292470192	gender	age	dept	person	1		629
424	0006312010/10/23	421.67	1.67	0.42	10	0.41	0.537331292246572	gender	age	dept	person	-0.5		630
425	0006322010/10/23	821.38	1.38	0.82	10	0.73	0.535866390707449	gender	age	dept	person	1		631
426	0006332010/10/23	69-1.15	-1.15	0.69	10	0.72	0.535863829960359	gender	age	dept	person	-0.5		632
427	0006342010/10/23	500.45	0.45	0.5	11	0.51	0.515718476061091	gender	age	dept	person	0		633
428	0006352010/10/23	1111.95	1.95	1.11	10	1.12	0.534232977273398	gender	age	dept	person	-1.5		634
429	0006362010/10/23	92-0.41	-0.41	0.92	11	0.92	0.517743523297335	gender	age	dept	person	0.5		635
430	0006372010/10/23	137-1.22	-1.22	1.37	11	1.54	0.520012933477459	gender	age	dept	person	0.5		636
431	0006382010/10/23	480.24	0.24	0.48	10	0.48	0.536698770449226	gender	age	dept	person	0		637
432	0006392010/10/23	1060.53	0.53	1.06	10	1.2	0.535362216092761	gender	age	dept	person	0.5		638
433	0006402010/10/23	1000.81	0.81	1	10	1.16	0.534733425625104	gender	age	dept	person	0.5		639
434	0006412010/10/23	100-1.95	-1.95	1	10	0.92	0.522333388827424	gender	age	dept	person	-1		640
435	0006422010/10/23	1040.81	0.81	1.04	10	1.03	0.534733425625104	gender	age	dept	person	-0.5		641
436	0006432010/10/23	1661.38	1.38	1.66	10	1.62	0.535866390707449	gender	age	dept	person	1.5		642
437	0006442010/10/23	160-1.49	-1.49	1.6	11	1.65	0.519199377592843	gender	age	dept	person	1		643
438	0006452010/10/23	62-0.18	-0.18	0.62	11	0.67	0.528121149038066	gender	age	dept	person	-1		644
439	0006462010/10/23	1412.25	2.25	1.41	10	1.32	0.540474970197825	gender	age	dept	person	1		645
440	0006472010/10/23	48-1.08	-1.08	0.48	11	0.46	0.53426385559865	gender	age	dept	person	-1		646
441	0006482010/10/23	48-0.38	-0.38	0.48	10	0.45	0.539935027961099	gender	age	dept	person	-1.5		647
442	0006492010/10/23	150-0.41	-0.41	1.5	11	1.42	0.517743523297335	gender	age	dept	person	1		648
443	0006502010/10/23	92-1.37	-1.37	0.92	11	0.97	0.525276554181656	gender	age	dept	person	-1		649
444	0006512010/10/23	881.38	1.38	0.88	10	0.9	0.535866390707449	gender	age	dept	person	0		650
445	0006522010/10/23	147-0.21	-0.21	1.47	11	1.44	0.538229504052872	gender	age	dept	person	-1		651
446	0006532010/10/23	490.24	0.24	0.49	10	0.52	0.536698770449226	gender	age	dept	person	0.5		652
447	0006542010/10/23	151-1.44	-1.44	1.51	10	1.4	0.532038137100268	gender	age	dept	person	-0.5		653
448	0006552010/10/23	811.18	1.18	0.81	11	0.77	0.515747031008655	gender	age	dept	person	-1		654
449	0006562010/10/23	971.38	1.38	0.97	10	0.9	0.535866390707449	gender	age	dept	person	0		655
450	0006572010/10/23	1190.45	0.45	1.19	11	1.3	0.515718476061091	gender	age	dept	person	0		656
451	0006582010/10/23	920.64	0.64	0.92	11	0.89	0.520029012301539	gender	age	dept	person	-1		657
452	0006592010/10/23	960.98	0.98	0.96	11	0.97	0.514575029857007	gender	age	dept	person	-0.5		658
453	0006602010/10/23	1100.53	0.53	1.1	10	1.08	0.535362216092761	gender	age	dept	person	1.5		659
454	0006612010/10/23	1360.24	0.24	1.36	10	1.22	0.536698770449226	gender	age	dept	person	0.5		660
455	0006622010/10/23	67-3.21	-3.21	0.67	10	0.68	0.494537648686355	gender	age	dept	person	-1		661
456	0006632010/10/23	89-0.95	-0.95	0.89	11	0.95	0.520148880121321	gender	age	dept	person	0		662
457	0006642010/10/23	452.25	2.25	0.45	10	0.44	0.540474970197825	gender	age	dept	person	1		663
458	0006652010/10/23	580.84	0.84	0.58	10	0.58	0.52271400742302	gender	age	dept	person	-1.5		664
459	0006662010/10/23	69-0.08	-0.08	0.69	11	0.78	0.518291876412132	gender	age	dept	person	0		665
460	0006672010/10/23	863.01	3.01	0.86	11	0.81	0.520294852590444	gender	age	dept	person	1.5		666
461	0006682010/10/23	540.24	0.24	0.54	10	0.6	0.536698770449226	gender	age	dept	person	0.5		667
462	0006692010/10/23	2251.1	1.1	2.25	10	2.08	0.534931511009025	gender	age	dept	person	0.5		668
463	0006702010/10/23	510.24	0.24	0.51	10	0.56	0.536698770449226	gender	age	dept	person	0.5		669
464	0006712010/10/23	1431.67	1.67	1.43	10	1.38	0.530247931540397	gender	age	dept	person	-1.5		670
465	0006722010/10/23	901.67	1.67	0.9	10	0.92	0.537331292246572	gender	age	dept	person	1		671
466	0006732010/10/23	890.63	0.63	0.89	11	0.86	0.521915398759066	gender	age	dept	person	-1		672
467	0006742010/10/23	127-1	-1	1.27	11	1.13	0.532999507866569	gender	age	dept	person	-1.5		673
468	0006752010/10/23	981.96	1.96	0.98	10	1	0.53895302406173	gender	age	dept	person	0.5		674
469	0006762010/10/23	34-0.34	-0.34	0.34	10	0.39	0.539871532565393	gender	age	dept	person	1.5		675
470	0006772010/10/23	87-0.74	-0.74	0.87	11	0.84	0.527809268149439	gender	age	dept	person	-1		676
471	0006782010/10/23	96-1.22	-1.22	0.96	11	1.03	0.520012933477459	gender	age	dept	person	1		677
472	0006792010/10/23	75-0.68	-0.68	0.75	11	0.8	0.519385269853201	gender	age	dept	person	1		678
473	0006802010/10/23	902.55	2.55	0.9	10	0.9	0.541932318076113	gender	age	dept	person	0		679
474	0006812010/10/23	392.57	2.57	0.39	10	0.4	0.537712554752246	gender	age	dept	person	-1.5		680
475	0006822010/10/23	1091.1	1.1	1.09	10	0.99	0.534931511009025	gender	age	dept	person	0.5		681
476	0006832010/10/23	1940.19	0.19	1.94	10	2.04	0.527782912071104	gender	age	dept	person	-1.5		682
477	0006842010/10/23	971.51	1.51	0.97	11	0.91	0.515136211586369	gender	age	dept	person	-1		683
478	0006852010/10/23	820.81	0.81	0.82	10	0.84	0.534733425625104	gender	age	dept	person	0		684
479	0006862010/10/23	118-0.86	-0.86	1.18	10	1.19	0.539084174961582	gender	age	dept	person	-1		685
480	0006872010/10/23	391.96	1.96	0.39	10	0.41	0.538953024061731	gender	age	dept	person	-0.5		686
481	0006882010/10/23	1080.74	0.74	1.08	10	1.08	0.525344657576658	gender	age	dept	person	-1.5		687
482	0006892010/10/23	46-2.21	-2.21	0.46	10	0.44	0.511968863419682	gender	age	dept	person	-1		688
483	0006902010/10/23	431.96	1.96	0.43	10	0.46	0.538953024061731	gender	age	dept	person	0.5		689
484	0006912010/10/23	32-2.82	-2.82	0.32	10	0.32	0.526953222665326	gender	age	dept	person	-0.5		690
485	0006922010/10/23	83-0.35	-0.35	0.83	11	0.96	0.519182001674319	gender	age	dept	person	-0.5		691
486	0006932010/10/23	1570.53	0.53	1.57	10	1.59	0.535362216092761	gender	age	dept	person	0.5		692
487	0006942010/10/23	81-0.95	-0.95	0.81	11	0.73	0.520148880121321	gender	age	dept	person	1.5		693
488	0006952010/10/23	55-0.95	-0.95	0.55	11	0.5	0.520148880121321	gender	age	dept	person	1.5		694
489	0006962010/10/23	782.31	2.31	0.78	11	0.82	0.515634064459122	gender	age	dept	person	-1		695
490	0006972010/10/23	146-1.76	-1.76	1.46	11	1.57	0.518131020765679	gender	age	dept	person	0.5		696
491	0006982010/10/23	62-0.8	-0.8	0.62	11	0.65	0.539448092656941	gender	age	dept	person	-1		697
492	0006992010/10/23	830.98	0.98	0.83	11	0.88	0.514575029857007	gender	age	dept	person	-1		698
493	0007002010/10/23	1240.19	0.19	1.24	10	1.22	0.527782912071104	gender	age	dept	person	-1.5		699
494	0007012010/10/23	43-0.86	-0.86	0.43	10	0.54	0.539084174961582	gender	age	dept	person	-0.5		700
495	0007022010/10/23	1281.78	1.78	1.28	11	1.33	0.515461204130676	gender	age	dept	person	-1		701
496	0007032010/10/23	32-0.05	-0.05	0.32	10	0.36	0.538357000346757	gender	age	dept	person	0.5		702
497	0007042010/10/23	760.74	0.74	0.76	10	0.77	0.525344657576658	gender	age	dept	person	-1.5		703
498	0007052010/10/23	1591.1	1.1	1.59	10	1.57	0.534931511009025	gender	age	dept	person	1.5		704
499	0007062010/10/23	1131.11	1.11	1.13	10	1.12	0.523613650430475	gender	age	dept	person	-1.5		705
500	0007072010/10/23	1150.18	0.18	1.15	11	1.16	0.51700702476954	gender	age	dept	person	-0.5		706
501	0007082010/10/23	169-0.94	-0.94	1.69	11	1.65	0.544912239209729	gender	age	dept	person	-1.5		707
502	0007092010/10/23	1220.53	0.53	1.22	10	1.16	0.535362216092761	gender	age	dept	person	0.5		708
503	0007102010/10/23	131-0.09	-0.09	1.31	10	1.24	0.532818577407079	gender	age	dept	person	-1.5		709
504	0007112010/10/23	63-2.21	-2.21	0.63	10	0.65	0.511968863419682	gender	age	dept	person	-1		710
505	0007122010/10/23	69-0.95	-0.95	0.69	11	0.76	0.520148880121321	gender	age	dept	person	0.5		711
506	0007132010/10/23	1621.11	1.11	1.62	10	1.63	0.523613650430475	gender	age	dept	person	-1.5		712
507	0007142010/10/23	901.1	1.1	0.9	10	0.93	0.534931511009025	gender	age	dept	person	1		713
508	0007152010/10/23	1200.81	0.81	1.2	10	1.07	0.534733425625104	gender	age	dept	person	0.5		714
509	0007162010/10/23	500.37	0.37	0.5	11	0.51	0.522855209505507	gender	age	dept	person	-1		715
510	0007172010/10/23	112-0.62	-0.62	1.12	11	1.1	0.519157217891344	gender	age	dept	person	-0.5		716
511	0007182010/10/23	881.38	1.38	0.88	10	0.9	0.535866390707449	gender	age	dept	person	0.5		717
512	0007192010/10/23	1171.67	1.67	1.17	10	1.16	0.537331292246572	gender	age	dept	person	-0.5		718
513	0007202010/10/23	1270.81	0.81	1.27	10	1.35	0.534733425625104	gender	age	dept	person	1		719
514	0007212010/10/23	60-0.05	-0.05	0.6	10	0.56	0.538357000346757	gender	age	dept	person	0.5		720
515	0007222010/10/23	1360.64	0.64	1.36	11	1.43	0.520029012301539	gender	age	dept	person	-1		721
516	0007232010/10/23	1501.1	1.1	1.5	10	1.41	0.534931511009025	gender	age	dept	person	0		722
517	0007242010/10/23	98-0.68	-0.68	0.98	11	1.15	0.519385269853201	gender	age	dept	person	1		723
518	0007252010/10/23	76-1.15	-1.15	0.76	10	0.85	0.535863829960359	gender	age	dept	person	-0.5		724
519	0007262010/10/23	37-1.15	-1.15	0.37	10	0.42	0.535863829960359	gender	age	dept	person	-0.5		725
520	0007272010/10/23	331.73	1.73	0.33	10	0.33	0.525461284087828	gender	age	dept	person	-1.5		726
521	0007282010/10/23	600.24	0.24	0.6	10	0.66	0.536698770449226	gender	age	dept	person	0.5		727
522	0007292010/10/23	1670.45	0.45	1.67	11	1.7	0.515718476061091	gender	age	dept	person	-1		728
523	0007302010/10/23	47-1.49	-1.49	0.47	11	0.48	0.519199377592843	gender	age	dept	person	0.5		729
524	0007312010/10/23	72-1.22	-1.22	0.72	11	0.82	0.520012933477459	gender	age	dept	person	1		730
525	0007322010/10/23	700.47	0.47	0.7	10	0.71	0.525255295445503	gender	age	dept	person	-1.5		731
526	0007332010/10/23	711.67	1.67	0.71	10	0.75	0.537331292246572	gender	age	dept	person	1		732
527	0007342010/10/23	220-0.68	-0.68	2.2	11	2.01	0.519385269853201	gender	age	dept	person	1		733
528	0007352010/10/23	53-0.34	-0.34	0.53	10	0.63	0.539871532565393	gender	age	dept	person	1.5		734
529	0007362010/10/23	1210.81	0.81	1.21	10	1.27	0.534733425625104	gender	age	dept	person	0.5		735
530	0007372010/10/23	971.18	1.18	0.97	10	0.97	0.522682296026038	gender	age	dept	person	-1.5		736
531	0007382010/10/23	87-2.03	-2.03	0.87	11	0.91	0.51737016862522	gender	age	dept	person	1.5		737
532	0007392010/10/23	1160.24	0.24	1.16	10	1.2	0.536698770449226	gender	age	dept	person	0.5		738
533	0007402010/10/23	481.1	1.1	0.48	10	0.49	0.534931511009025	gender	age	dept	person	1.5		739
534	0007412010/10/23	440.91	0.91	0.44	11	0.45	0.51763641445956	gender	age	dept	person	-1		740
535	0007422010/10/23	151-2.03	-2.03	1.51	11	1.63	0.51737016862522	gender	age	dept	person	0.5		741
536	0007432010/10/23	410.53	0.53	0.41	10	0.44	0.535362216092761	gender	age	dept	person	0.5		742
537	0007442010/10/23	99-0.35	-0.35	0.99	11	1.03	0.519182001674319	gender	age	dept	person	-0.5		743
538	0007452010/10/23	590.47	0.47	0.59	10	0.59	0.525255295445503	gender	age	dept	person	-1.5		744
539	0007462010/10/23	1080.81	0.81	1.08	10	1.08	0.534733425625104	gender	age	dept	person	0.5		745
540	0007472010/10/23	48-0.95	-0.95	0.48	11	0.58	0.520148880121321	gender	age	dept	person	1.5		746
541	0007482010/10/23	360.98	0.98	0.36	11	0.37	0.514575029857007	gender	age	dept	person	-0.5		747
542	0007492010/10/23	470.64	0.64	0.47	11	0.49	0.520029012301539	gender	age	dept	person	-1		748
543	0007502010/10/23	119-0.08	-0.08	1.19	11	1.12	0.518291876412132	gender	age	dept	person	0		749
544	0007512010/10/23	1040.98	0.98	1.04	11	1.05	0.514575029857007	gender	age	dept	person	-0.5		750
545	0007522010/10/23	840.37	0.37	0.84	11	0.82	0.522855209505507	gender	age	dept	person	-1		751
546	0007532010/10/23	501.1	1.1	0.5	10	0.5	0.534931511009025	gender	age	dept	person	-0.5		752
547	0007542010/10/23	72-0.86	-0.86	0.72	10	0.72	0.539084174961582	gender	age	dept	person	0		753
548	0007552010/10/23	35-1.08	-1.08	0.35	11	0.48	0.53426385559865	gender	age	dept	person	-1		754
549	0007562010/10/23	104-0.09	-0.09	1.04	10	1.07	0.532818577407079	gender	age	dept	person	-1.5		755
550	0007572010/10/23	1020.53	0.53	1.02	10	1.06	0.535362216092761	gender	age	dept	person	1		756
551	0007582010/10/23	119-0.34	-0.34	1.19	10	1.18	0.539871532565393	gender	age	dept	person	0.5		757
552	0007592010/10/23	142-0.68	-0.68	1.42	11	1.54	0.519385269853201	gender	age	dept	person	1.5		758
553	0007602010/10/23	1130.24	0.24	1.13	10	1.21	0.536698770449226	gender	age	dept	person	0		759
554	0007612010/10/23	72-1.22	-1.22	0.72	11	0.82	0.520012933477459	gender	age	dept	person	1		760
555	0007622010/10/23	561.38	1.38	0.56	10	0.55	0.535866390707449	gender	age	dept	person	1		761
556	0007632010/10/23	121-1.99	-1.99	1.21	10	1.21	0.525428641328853	gender	age	dept	person	0		762
557	0007642010/10/23	621.38	1.38	0.62	10	0.62	0.535866390707449	gender	age	dept	person	1.5		763
558	0007652010/10/23	191.67	1.67	0.19	10	0.19	0.537331292246572	gender	age	dept	person	1.5		764
559	0007662010/10/23	1121.11	1.11	1.12	10	1.13	0.523613650430475	gender	age	dept	person	-1.5		765
560	0007672010/10/23	85-0.95	-0.95	0.85	11	0.89	0.520148880121321	gender	age	dept	person	0.5		766
561	0007682010/10/23	1040.07	0.07	1.04	11	1	0.533448377223632	gender	age	dept	person	-1		767
562	0007692010/10/23	1820.18	0.18	1.82	11	1.95	0.51700702476954	gender	age	dept	person	-1		768
563	0007702010/10/23	881.45	1.45	0.88	10	0.88	0.523330454339255	gender	age	dept	person	-1.5		769
564	0007712010/10/23	580.81	0.81	0.58	10	0.59	0.534733425625104	gender	age	dept	person	-0.5		770
565	0007722010/10/23	991.51	1.51	0.99	11	1.03	0.515136211586369	gender	age	dept	person	-1		771
566	0007732010/10/23	59-0.05	-0.05	0.59	10	0.58	0.538357000346757	gender	age	dept	person	1		772
567	0007742010/10/23	48-0.68	-0.68	0.48	11	0.45	0.519385269853201	gender	age	dept	person	1		773
568	0007752010/10/23	76-0.95	-0.95	0.76	11	0.76	0.520148880121321	gender	age	dept	person	1.5		774
569	0007762010/10/23	1470.24	0.24	1.47	10	1.55	0.536698770449226	gender	age	dept	person	0.5		775
570	0007772010/10/23	136-0.09	-0.09	1.36	10	1.35	0.532818577407079	gender	age	dept	person	-1.5		776
571	0007782010/10/23	56-0.68	-0.68	0.56	11	0.51	0.519385269853201	gender	age	dept	person	1		777
572	0007792010/10/23	51-0.05	-0.05	0.51	10	0.48	0.538357000346757	gender	age	dept	person	0.5		778
573	0007802010/10/23	1301.1	1.1	1.3	10	1.27	0.534931511009025	gender	age	dept	person	1.5		779
574	0007812010/10/23	903.74	3.74	0.9	10	0.83	0.556291476051937	gender	age	dept	person	1.5		780
575	0007822010/10/23	94-0.34	-0.34	0.94	10	1.05	0.539871532565393	gender	age	dept	person	0.5		781
576	0007832010/10/23	1160.53	0.53	1.16	10	1.15	0.535362216092761	gender	age	dept	person	0.5		782
577	0007842010/10/23	103-0.38	-0.38	1.03	10	0.95	0.539935027961099	gender	age	dept	person	-1.5		783
578	0007852010/10/23	720.24	0.24	0.72	10	0.78	0.536698770449226	gender	age	dept	person	1		784
579	0007862010/10/23	721.38	1.38	0.72	10	0.65	0.535866390707449	gender	age	dept	person	-0.5		785
580	0007872010/10/23	19-0.34	-0.34	0.19	10	0.19	0.539871532565393	gender	age	dept	person	0.5		786
581	0007882010/10/23	1070.81	0.81	1.07	10	1.09	0.534733425625104	gender	age	dept	person	1.5		787
582	0007892010/10/23	1020.91	0.91	1.02	11	1	0.51763641445956	gender	age	dept	person	-1		788
583	0007902010/10/23	80-2.29	-2.29	0.8	11	0.96	0.51752670347973	gender	age	dept	person	0.5		789
584	0007912010/10/23	101-1.58	-1.58	1.01	11	0.94	0.537241274614339	gender	age	dept	person	-1.5		790
585	0007922010/10/23	631.1	1.1	0.63	10	0.62	0.534931511009025	gender	age	dept	person	1		791
586	0007932010/10/23	51-0.95	-0.95	0.51	11	0.61	0.520148880121321	gender	age	dept	person	1		792
587	0007942010/10/23	990.18	0.18	0.99	11	0.98	0.51700702476954	gender	age	dept	person	-0.5		793
588	0007952010/10/23	1080	0	1.08	10	1.22	0.53729907118642	gender	age	dept	person	-1.5		794
589	0007962010/10/23	146-0.68	-0.68	1.46	11	1.64	0.519385269853201	gender	age	dept	person	1.5		795
590	0007972010/10/23	103-0.41	-0.41	1.03	11	1.16	0.517743523297335	gender	age	dept	person	1		796
591	0007982010/10/23	671.1	1.1	0.67	10	0.73	0.534931511009025	gender	age	dept	person	0		797
592	0007992010/10/23	820.81	0.81	0.82	10	0.85	0.534733425625104	gender	age	dept	person	1		798
593	0008002010/10/23	95-0.86	-0.86	0.95	10	0.85	0.539084174961582	gender	age	dept	person	0		799
594	0008012010/10/23	31-0.5	-0.5	0.31	11	0.31	0.540726833459772	gender	age	dept	person	-1		800
595	0008022010/10/23	760.47	0.47	0.76	10	0.73	0.525255295445504	gender	age	dept	person	-1.5		801
596	0008032010/10/23	521.38	1.38	0.52	10	0.57	0.535866390707449	gender	age	dept	person	1.5		802
597	0008042010/10/23	1140.29	0.29	1.14	10	1.12	0.529208230253405	gender	age	dept	person	-1.5		803
598	0008052010/10/23	480.72	0.72	0.48	11	0.51	0.514856632182884	gender	age	dept	person	-0.5		804
599	0008062010/10/23	111-0.95	-0.95	1.11	11	1.13	0.520148880121321	gender	age	dept	person	1		805
600	0008072010/10/23	340.24	0.24	0.34	10	0.33	0.536698770449226	gender	age	dept	person	0		806
601	0008082010/10/23	1691.25	1.25	1.69	11	1.67	0.514756390149323	gender	age	dept	person	-0.5		807
602	0008092010/10/23	109-0.86	-0.86	1.09	10	1.1	0.539084174961582	gender	age	dept	person	0		808
603	0008102010/10/23	1210.45	0.45	1.21	11	1.4	0.515718476061091	gender	age	dept	person	-0.5		809
604	0008112010/10/23	32-0.18	-0.18	0.32	11	0.33	0.528121149038066	gender	age	dept	person	-1		810
605	0008122010/10/23	62-0.08	-0.08	0.62	11	0.72	0.518291876412132	gender	age	dept	person	-0.5		811
606	0008132010/10/23	1520.81	0.81	1.52	10	1.47	0.534733425625104	gender	age	dept	person	0.5		812
607	0008142010/10/23	531.38	1.38	0.53	10	0.58	0.535866390707449	gender	age	dept	person	-0.5		813
608	0008152010/10/23	163-1.22	-1.22	1.63	11	1.75	0.520012933477459	gender	age	dept	person	0.5		814
609	0008162010/10/23	1420.24	0.24	1.42	10	1.35	0.536698770449226	gender	age	dept	person	0.5		815
610	0008172010/10/23	51-0.62	-0.62	0.51	11	0.56	0.519157217891344	gender	age	dept	person	-0.5		816
611	0008182010/10/23	880.81	0.81	0.88	10	0.83	0.534733425625104	gender	age	dept	person	1		817
612	0008192010/10/23	360.72	0.72	0.36	11	0.37	0.514856632182884	gender	age	dept	person	0		818
613	0008202010/10/23	810.72	0.72	0.81	11	0.79	0.514856632182884	gender	age	dept	person	-0.5		819
614	0008212010/10/23	520.81	0.81	0.52	10	0.53	0.534733425625104	gender	age	dept	person	0.5		820
615	0008222010/10/23	430.24	0.24	0.43	10	0.4	0.536698770449226	gender	age	dept	person	0.5		821
616	0008232010/10/23	97-0.62	-0.62	0.97	11	0.97	0.519157217891344	gender	age	dept	person	-0.5		822
617	0008242010/10/23	115-0.86	-0.86	1.15	10	1.1	0.539084174961582	gender	age	dept	person	-0.5		823
618	0008252010/10/23	630.56	0.56	0.63	10	0.62	0.524500611530656	gender	age	dept	person	-1.5		824
619	0008262010/10/23	174-1.22	-1.22	1.74	11	1.76	0.520012933477459	gender	age	dept	person	1		825
620	0008272010/10/23	1940.45	0.45	1.94	11	1.75	0.515718476061091	gender	age	dept	person	-0.5		826
621	0008282010/10/23	87-0.05	-0.05	0.87	10	0.89	0.538357000346757	gender	age	dept	person	0.5		827
622	0008292010/10/23	119-0.05	-0.05	1.19	10	1.09	0.538357000346757	gender	age	dept	person	1.5		828
623	0008302010/10/23	1980.9	0.9	1.98	11	2.05	0.517109093108854	gender	age	dept	person	-1		829
624	0008312010/10/23	991.1	1.1	0.99	10	0.97	0.534931511009025	gender	age	dept	person	0.5		830
625	0008322010/10/23	157-0.05	-0.05	1.57	10	1.62	0.538357000346757	gender	age	dept	person	1		831
626	0008332010/10/23	731.67	1.67	0.73	10	0.74	0.530247931540397	gender	age	dept	person	-1.5		832
627	0008342010/10/23	1850.53	0.53	1.85	10	1.74	0.535362216092761	gender	age	dept	person	1.5		833
628	0008352010/10/23	136-0.09	-0.09	1.36	10	1.38	0.532818577407079	gender	age	dept	person	-1.5		834
629	0008362010/10/23	35-0.05	-0.05	0.35	10	0.39	0.538357000346757	gender	age	dept	person	1.5		835
630	0008372010/10/23	732.25	2.25	0.73	10	0.78	0.540474970197825	gender	age	dept	person	1		836
631	0008382010/10/23	800.81	0.81	0.8	10	0.85	0.534733425625104	gender	age	dept	person	0		837
632	0008392010/10/23	730.81	0.81	0.73	10	0.71	0.534733425625104	gender	age	dept	person	0.5		838
633	0008402010/10/23	501.51	1.51	0.5	11	0.51	0.515136211586369	gender	age	dept	person	-0.5		839
634	0008412010/10/23	930.45	0.45	0.93	11	0.9	0.515718476061091	gender	age	dept	person	-1		840
635	0008422010/10/23	550.53	0.53	0.55	10	0.57	0.535362216092761	gender	age	dept	person	1.5		841
636	0008432010/10/23	730.24	0.24	0.73	10	0.8	0.536698770449226	gender	age	dept	person	1		842
637	0008442010/10/23	83-1.9	-1.9	0.83	11	0.89	0.503554236531255	gender	age	dept	person	-1		843
638	0008452010/10/23	411.45	1.45	0.41	10	0.4	0.523330454339255	gender	age	dept	person	-1.5		844
639	0008462010/10/23	20-0.05	-0.05	0.2	10	0.2	0.538357000346757	gender	age	dept	person	1		845
640	0008472010/10/23	510.07	0.07	0.51	11	0.52	0.533448377223632	gender	age	dept	person	-1		846
641	0008482010/10/23	930.24	0.24	0.93	10	0.92	0.536698770449226	gender	age	dept	person	1.5		847
642	0008492010/10/23	1151.38	1.38	1.15	10	1.2	0.535866390707449	gender	age	dept	person	1		848
643	0008502010/10/23	521.02	1.02	0.52	10	0.53	0.527674289286215	gender	age	dept	person	-1.5		849
644	0008512010/10/23	131-0.97	-0.97	1.31	12	1.32	0.524062119155712	gender	age	dept	person	-1.5		850
645	0008522010/10/23	930.24	0.24	0.93	10	0.89	0.536698770449226	gender	age	dept	person	1		851
646	0008532010/10/23	90-0.05	-0.05	0.9	10	0.93	0.538357000346757	gender	age	dept	person	1		852
647	0008542010/10/23	590.24	0.24	0.59	10	0.65	0.536698770449226	gender	age	dept	person	0		853
648	0008552010/10/23	118-1.37	-1.37	1.18	11	1.1	0.525276554181656	gender	age	dept	person	-1		854
649	0008562010/10/23	1461.1	1.1	1.46	10	1.51	0.534931511009025	gender	age	dept	person	1		855
650	0008572010/10/23	171.73	1.73	0.17	10	0.17	0.525461284087828	gender	age	dept	person	-1.5		856
651	0008582010/10/23	67-2.27	-2.27	0.67	10	0.73	0.523726744814189	gender	age	dept	person	-0.5		857
652	0008592010/10/23	1170.53	0.53	1.17	10	1.18	0.535362216092761	gender	age	dept	person	0.5		858
653	0008602010/10/23	570.19	0.19	0.57	10	0.55	0.527782912071104	gender	age	dept	person	-1.5		859
654	0008612010/10/23	59-1.44	-1.44	0.59	10	0.67	0.532038137100267	gender	age	dept	person	0		860
655	0008622010/10/23	1471.51	1.51	1.47	11	1.44	0.515136211586369	gender	age	dept	person	-1		861
656	0008632010/10/23	111-0.8	-0.8	1.11	11	1.1	0.539448092656941	gender	age	dept	person	-1		862
657	0008642010/10/23	970.81	0.81	0.97	10	0.97	0.534733425625104	gender	age	dept	person	0.5		863
658	0008652010/10/23	320.81	0.81	0.32	10	0.33	0.534733425625104	gender	age	dept	person	0		864
659	0008662010/10/23	1341.1	1.1	1.34	10	1.43	0.534931511009025	gender	age	dept	person	1		865
660	0008672010/10/23	1680.81	0.81	1.68	10	1.59	0.534733425625104	gender	age	dept	person	0.5		866
661	0008682010/10/23	130-1.22	-1.22	1.3	11	1.26	0.520012933477459	gender	age	dept	person	1		867
662	0008692010/10/23	147-0.34	-0.34	1.47	10	1.47	0.539871532565393	gender	age	dept	person	-0.5		868
663	0008702010/10/23	122-0.89	-0.89	1.22	11	1.21	0.517930339948391	gender	age	dept	person	-0.5		869
664	0008712010/10/23	440.24	0.24	0.44	10	0.47	0.536698770449226	gender	age	dept	person	1		870
665	0008722010/10/23	1171.96	1.96	1.17	10	1.08	0.538953024061731	gender	age	dept	person	0.5		871
666	0008732010/10/23	111-1.44	-1.44	1.11	10	1.13	0.532038137100268	gender	age	dept	person	-0.5		872
667	0008742010/10/23	570.53	0.53	0.57	10	0.61	0.535362216092761	gender	age	dept	person	0.5		873
668	0008752010/10/23	941.67	1.67	0.94	10	0.84	0.537331292246572	gender	age	dept	person	1.5		874
669	0008762010/10/23	123-1.72	-1.72	1.23	10	1.22	0.528352473129784	gender	age	dept	person	-0.5		875
670	0008772010/10/23	1000.72	0.72	1	11	1.03	0.514856632182884	gender	age	dept	person	-0.5		876
671	0008782010/10/23	72-0.18	-0.18	0.72	11	0.76	0.528121149038066	gender	age	dept	person	-1		877
672	0008792010/10/23	1970.53	0.53	1.97	10	1.9	0.535362216092761	gender	age	dept	person	1		878
673	0008802010/10/23	1930.18	0.18	1.93	11	1.92	0.51700702476954	gender	age	dept	person	-0.5		879
674	0008812010/10/23	59-0.05	-0.05	0.59	10	0.66	0.538357000346757	gender	age	dept	person	1		880
675	0008822010/10/23	860.53	0.53	0.86	10	0.96	0.535362216092761	gender	age	dept	person	1.5		881
676	0008832010/10/23	340.98	0.98	0.34	11	0.36	0.514575029857007	gender	age	dept	person	-1		882
677	0008842010/10/23	650.81	0.81	0.65	10	0.72	0.534733425625104	gender	age	dept	person	1.5		883
678	0008852010/10/23	102-0.94	-0.94	1.02	11	0.98	0.544912239209729	gender	age	dept	person	-1.5		884
679	0008862010/10/23	60-0.95	-0.95	0.6	11	0.64	0.520148880121321	gender	age	dept	person	1		885
680	0008872010/10/23	1090.53	0.53	1.09	10	1.14	0.535362216092761	gender	age	dept	person	1.5		886
681	0008882010/10/23	991.17	1.17	0.99	11	0.95	0.513222301368573	gender	age	dept	person	-1		887
682	0008892010/10/23	114-1.49	-1.49	1.14	11	1.35	0.519199377592843	gender	age	dept	person	1		888
683	0008902010/10/23	93-1.58	-1.58	0.93	11	0.88	0.537241274614339	gender	age	dept	person	-1.5		889
684	0008912010/10/23	881.1	1.1	0.88	10	0.93	0.534931511009025	gender	age	dept	person	1		890
685	0008922010/10/23	37-1.22	-1.22	0.37	11	0.41	0.520012933477459	gender	age	dept	person	0.5		891
686	0008932010/10/23	801.25	1.25	0.8	11	0.85	0.514756390149323	gender	age	dept	person	-0.5		892
687	0008942010/10/23	690.56	0.56	0.69	10	0.7	0.524500611530656	gender	age	dept	person	-1.5		893
688	0008952010/10/23	600.45	0.45	0.6	11	0.64	0.515718476061091	gender	age	dept	person	-0.5		894
689	0008962010/10/23	771.1	1.1	0.77	10	0.83	0.534931511009025	gender	age	dept	person	0.5		895
690	0008972010/10/23	431.18	1.18	0.43	10	0.42	0.522682296026038	gender	age	dept	person	-1.5		896
691	0008982010/10/23	84-0.74	-0.74	0.84	11	0.86	0.527809268149439	gender	age	dept	person	-1		897
692	0008992010/10/23	233-0.05	-0.05	2.33	10	2.22	0.538357000346757	gender	age	dept	person	1.5		898
693	0009002010/10/23	54-1.99	-1.99	0.54	10	0.47	0.525428641328853	gender	age	dept	person	0		899
694	0009012010/10/23	117-1.76	-1.76	1.17	11	1.23	0.518131020765679	gender	age	dept	person	0.5		900
695	0009022010/10/23	760.53	0.53	0.76	10	0.84	0.535362216092761	gender	age	dept	person	1.5		901
696	0009032010/10/23	65-0.68	-0.68	0.65	11	0.68	0.519385269853201	gender	age	dept	person	1		902
697	0009042010/10/23	20-0.5	-0.5	0.2	11	0.24	0.540726833459772	gender	age	dept	person	-1		903
698	0009052010/10/23	207-0.34	-0.34	2.07	10	1.94	0.539871532565393	gender	age	dept	person	1.5		904
699	0009062010/10/23	192-0.34	-0.34	1.92	10	1.83	0.539871532565393	gender	age	dept	person	1		905
700	0009072010/10/23	110-0.1	-0.1	1.1	11	1.08	0.516805175111436	gender	age	dept	person	-1.5		906
701	0009082010/10/23	179-1.22	-1.22	1.79	11	1.76	0.520012933477459	gender	age	dept	person	0		907
702	0009092010/10/23	79-0.05	-0.05	0.79	10	0.86	0.538357000346757	gender	age	dept	person	1		908
703	0009102010/10/23	460.18	0.18	0.46	11	0.48	0.51700702476954	gender	age	dept	person	0		909
704	0009112010/10/23	1260.18	0.18	1.26	11	1.36	0.51700702476954	gender	age	dept	person	-0.5		910
705	0009122010/10/23	129-1.9	-1.9	1.29	11	1.21	0.503554236531255	gender	age	dept	person	-1		911
706	0009132010/10/23	860.47	0.47	0.86	10	0.86	0.525255295445504	gender	age	dept	person	-1.5		912
707	0009142010/10/23	83-0.09	-0.09	0.83	10	0.9	0.532818577407079	gender	age	dept	person	-1.5		913
708	0009152010/10/23	182-0.05	-0.05	1.82	10	1.71	0.538357000346757	gender	age	dept	person	-0.5		914
709	0009162010/10/23	154-0.05	-0.05	1.54	10	1.5	0.538357000346757	gender	age	dept	person	1		915
710	0009172010/10/23	440.24	0.24	0.44	10	0.47	0.536698770449226	gender	age	dept	person	1.5		916
711	0009182010/10/23	75-1.49	-1.49	0.75	11	0.75	0.519199377592843	gender	age	dept	person	0.5		917
712	0009192010/10/23	115-0.41	-0.41	1.15	11	1.15	0.517743523297335	gender	age	dept	person	1.5		918
713	0009202010/10/23	470.24	0.24	0.47	10	0.48	0.536698770449226	gender	age	dept	person	1		919
714	0009212010/10/23	510.24	0.24	0.51	10	0.53	0.536698770449226	gender	age	dept	person	0.5		920
715	0009222010/10/23	149-1.76	-1.76	1.49	11	1.56	0.518131020765679	gender	age	dept	person	1		921
716	0009232010/10/23	61-0.68	-0.68	0.61	11	0.69	0.519385269853201	gender	age	dept	person	1.5		922
717	0009242010/10/23	1190.24	0.24	1.19	10	1.14	0.536698770449226	gender	age	dept	person	0.5		923
718	0009252010/10/23	1182.55	2.55	1.18	10	1.15	0.541932318076113	gender	age	dept	person	0		924
719	0009262010/10/23	411.1	1.1	0.41	10	0.42	0.534931511009025	gender	age	dept	person	-0.5		925
720	0009272010/10/23	108-1.58	-1.58	1.08	10	1	0.531271942357793	gender	age	dept	person	-1		926
721	0009282010/10/23	47-0.46	-0.46	0.47	11	0.48	0.529038785909171	gender	age	dept	person	-1		927
722	0009292010/10/23	98-0.34	-0.34	0.98	10	0.92	0.539871532565393	gender	age	dept	person	1.5		928
723	0009302010/10/23	370.18	0.18	0.37	11	0.38	0.51700702476954	gender	age	dept	person	-1		929
724	0009312010/10/23	580.45	0.45	0.58	11	0.59	0.515718476061091	gender	age	dept	person	-0.5		930
725	0009322010/10/23	1691.1	1.1	1.69	10	1.65	0.534931511009025	gender	age	dept	person	1.5		931
726	0009332010/10/23	1190.81	0.81	1.19	10	1.26	0.534733425625104	gender	age	dept	person	1		932
727	0009342010/10/23	1022.31	2.31	1.02	11	1.05	0.515634064459122	gender	age	dept	person	-1		933
728	0009352010/10/23	114-1.22	-1.22	1.14	11	1.1	0.520012933477459	gender	age	dept	person	1.5		934
729	0009362010/10/23	611.38	1.38	0.61	10	0.61	0.535866390707449	gender	age	dept	person	1		935
730	0009372010/10/23	232.28	2.28	0.23	10	0.23	0.532242836082237	gender	age	dept	person	-1.5		936
731	0009382010/10/23	182-0.38	-0.38	1.82	10	1.84	0.539935027961099	gender	age	dept	person	-1.5		937
732	0009392010/10/23	680.53	0.53	0.68	10	0.69	0.535362216092761	gender	age	dept	person	1		938
733	0009402010/10/23	157-0.05	-0.05	1.57	10	1.56	0.538357000346757	gender	age	dept	person	1		939
734	0009412010/10/23	85-0.08	-0.08	0.85	11	0.91	0.518291876412132	gender	age	dept	person	-0.5		940
735	0009422010/10/23	42-0.18	-0.18	0.42	11	0.42	0.528121149038066	gender	age	dept	person	-1		941
736	0009432010/10/23	760.81	0.81	0.76	10	0.78	0.534733425625104	gender	age	dept	person	0.5		942
737	0009442010/10/23	91-0.68	-0.68	0.91	11	0.84	0.519385269853201	gender	age	dept	person	1.5		943
738	0009452010/10/23	1790.98	0.98	1.79	11	1.62	0.514575029857007	gender	age	dept	person	-1		944
739	0009462010/10/23	102-0.86	-0.86	1.02	10	1.1	0.539084174961582	gender	age	dept	person	-0.5		945
740	0009472010/10/23	1290.56	0.56	1.29	10	1.29	0.524500611530656	gender	age	dept	person	-1.5		946
741	0009482010/10/23	440.72	0.72	0.44	11	0.46	0.514856632182884	gender	age	dept	person	-0.5		947
742	0009492010/10/23	77-0.34	-0.34	0.77	10	0.7	0.539871532565393	gender	age	dept	person	0		948
743	0009502010/10/23	1770.81	0.81	1.77	10	1.65	0.534733425625104	gender	age	dept	person	0.5		949
744	0009512010/10/23	660.84	0.84	0.66	10	0.65	0.52271400742302	gender	age	dept	person	-1.5		950
745	0009522010/10/23	241-0.95	-0.95	2.41	11	2.2	0.520148880121321	gender	age	dept	person	1.5		951
746	0009532010/10/23	1001.1	1.1	1	10	1.02	0.534931511009025	gender	age	dept	person	1		952
747	0009542010/10/23	98-1.76	-1.76	0.98	11	1.04	0.518131020765679	gender	age	dept	person	0.5		953
748	0009552010/10/23	1041.1	1.1	1.04	10	1.04	0.534931511009025	gender	age	dept	person	1		954
749	0009562010/10/23	71-0.34	-0.34	0.71	10	0.78	0.539871532565393	gender	age	dept	person	1		955
750	0009572010/10/23	120-0.46	-0.46	1.2	11	1.27	0.529038785909171	gender	age	dept	person	-1		956
751	0009582010/10/23	106-0.05	-0.05	1.06	10	1.24	0.538357000346757	gender	age	dept	person	1		957
752	0009592010/10/23	106-0.06	-0.06	1.06	11	1.04	0.526603635760709	gender	age	dept	person	-1.5		958
753	0009602010/10/23	109-0.86	-0.86	1.09	10	1.05	0.539084174961582	gender	age	dept	person	-1		959
754	0009612010/10/23	1472.84	2.84	1.47	11	1.54	0.51738719097146	gender	age	dept	person	-1		960
755	0009622010/10/23	100-0.18	-0.18	1	11	1.08	0.528121149038066	gender	age	dept	person	-1		961
756	0009632010/10/23	117-0.35	-0.35	1.17	11	1.18	0.519182001674319	gender	age	dept	person	-0.5		962
757	0009642010/10/23	1050.53	0.53	1.05	10	1.05	0.535362216092761	gender	age	dept	person	0		963
758	0009652010/10/23	1330.24	0.24	1.33	10	1.37	0.536698770449226	gender	age	dept	person	1.5		964
759	0009662010/10/23	43-0.05	-0.05	0.43	10	0.42	0.538357000346757	gender	age	dept	person	1.5		965
760	0009672010/10/23	110-1.02	-1.02	1.1	11	1.22	0.524146863045579	gender	age	dept	person	-1		966
761	0009682010/10/23	70-0.21	-0.21	0.7	11	0.71	0.538229504052872	gender	age	dept	person	-1		967
762	0009692010/10/23	186-0.38	-0.38	1.86	10	1.87	0.539935027961099	gender	age	dept	person	-1.5		968
763	0009702010/10/23	730.24	0.24	0.73	10	0.8	0.536698770449226	gender	age	dept	person	0		969
764	0009712010/10/23	56-0.34	-0.34	0.56	10	0.67	0.539871532565393	gender	age	dept	person	1.5		970
765	0009722010/10/23	82-0.8	-0.8	0.82	11	0.77	0.539448092656941	gender	age	dept	person	-1		971
766	0009732010/10/23	1151.38	1.38	1.15	10	1.16	0.535866390707449	gender	age	dept	person	1.5		972
767	0009742010/10/23	155-0.86	-0.86	1.55	10	1.45	0.539084174961582	gender	age	dept	person	-0.5		973
768	0009752010/10/23	121-0.35	-0.35	1.21	11	1.17	0.519182001674319	gender	age	dept	person	-0.5		974
769	0009762010/10/23	691.1	1.1	0.69	10	0.77	0.534931511009025	gender	age	dept	person	1.5		975
770	0009772010/10/23	75-0.95	-0.95	0.75	11	0.94	0.520148880121321	gender	age	dept	person	0.5		976
771	0009782010/10/23	1500.81	0.81	1.5	10	1.61	0.534733425625104	gender	age	dept	person	1		977
772	0009792010/10/23	78-0.68	-0.68	0.78	11	0.82	0.519385269853201	gender	age	dept	person	0.5		978
773	0009802010/10/23	73-0.34	-0.34	0.73	10	0.73	0.539871532565393	gender	age	dept	person	0.5		979
774	0009812010/10/23	631.1	1.1	0.63	10	0.72	0.534931511009025	gender	age	dept	person	1		980
775	0009822010/10/23	1301.78	1.78	1.3	11	1.23	0.515461204130676	gender	age	dept	person	-0.5		981
776	0009832010/10/23	480.1	0.1	0.48	11	0.48	0.5257444601602	gender	age	dept	person	-1		982
777	0009842010/10/23	80-1.15	-1.15	0.8	10	0.83	0.535863829960359	gender	age	dept	person	-0.5		983
778	0009852010/10/23	1640.81	0.81	1.64	10	1.58	0.534733425625104	gender	age	dept	person	1		984
779	0009862010/10/23	91-1.86	-1.86	0.91	11	0.92	0.534000173229269	gender	age	dept	person	-1.5		985
780	0009872010/10/23	129-1.58	-1.58	1.29	11	1.21	0.537241274614339	gender	age	dept	person	-1.5		986
781	0009882010/10/23	1181.1	1.1	1.18	10	1.13	0.534931511009025	gender	age	dept	person	-0.5		987
782	0009892010/10/23	128-0.35	-0.35	1.28	11	1.22	0.519182001674319	gender	age	dept	person	-0.5		988
783	0009902010/10/23	1180.81	0.81	1.18	10	1.21	0.534733425625104	gender	age	dept	person	0		989
784	0009912010/10/23	671.25	1.25	0.67	11	0.69	0.514756390149323	gender	age	dept	person	-1		990
785	0009922010/10/23	102-0.34	-0.34	1.02	10	1.11	0.539871532565393	gender	age	dept	person	0.5		991
786	0009932010/10/23	1230.56	0.56	1.23	10	1.23	0.524500611530656	gender	age	dept	person	-1.5		992
787	0009942010/10/23	94-0.95	-0.95	0.94	11	1.12	0.520148880121321	gender	age	dept	person	0.5		993
788	0009952010/10/23	126-1.44	-1.44	1.26	10	1.36	0.532038137100268	gender	age	dept	person	-0.5		994
789	0009962010/10/23	1460.74	0.74	1.46	10	1.44	0.525344657576658	gender	age	dept	person	-1.5		995
790	0009972010/10/23	1670.53	0.53	1.67	10	1.55	0.535362216092761	gender	age	dept	person	0		996
791	0009982010/10/23	1190.81	0.81	1.19	10	1.2	0.534733425625104	gender	age	dept	person	1.5		997
792	0009992010/10/23	95-0.05	-0.05	0.95	10	0.97	0.538357000346757	gender	age	dept	person	0		998
793	0010002010/10/23	2050.53	0.53	2.05	10	2.16	0.535362216092761	gender	age	dept	person	0		999
794	0010012010/10/23	169-0.34	-0.34	1.69	10	1.66	0.539871532565393	gender	age	dept	person	1		1000
795	0010022010/10/23	2170.53	0.53	2.17	10	2.06	0.535362216092761	gender	age	dept	person	1.5		1001
796	0010032010/10/23	901.78	1.78	0.9	11	0.87	0.515461204130676	gender	age	dept	person	-1		1002
797	0010042010/10/23	62-2.27	-2.27	0.62	10	0.66	0.523726744814189	gender	age	dept	person	0		1003
798	0010052010/10/23	1492.57	2.57	1.49	11	1.55	0.516017443116776	gender	age	dept	person	-1		1004
799	0010062010/10/23	3021.1	1.1	3.02	10	3.05	0.534931511009025	gender	age	dept	person	1.5		1005
800	0010072010/10/23	830.18	0.18	0.83	11	0.85	0.51700702476954	gender	age	dept	person	-0.5		1006
801	0010082010/10/23	166-1.49	-1.49	1.66	11	1.43	0.519199377592843	gender	age	dept	person	1.5		1007
802	0010092010/10/23	950.81	0.81	0.95	10	0.88	0.534733425625104	gender	age	dept	person	0.5		1008
803	0010102010/10/23	20-0.5	-0.5	0.2	11	0.24	0.540726833459772	gender	age	dept	person	-1		1009
804	0010112010/10/23	75-0.95	-0.95	0.75	11	0.77	0.520148880121321	gender	age	dept	person	1.5		1010
805	0010122010/10/23	86-0.72	-0.72	0.86	11	0.76	0.526610813797173	gender	age	dept	person	-1.5		1011
806	0010132010/10/23	224-0.95	-0.95	2.24	11	2.26	0.520148880121321	gender	age	dept	person	1.5		1012
807	0010142010/10/23	1761.11	1.11	1.76	10	1.77	0.523613650430475	gender	age	dept	person	-1.5		1013
808	0010152010/10/23	1180.53	0.53	1.18	10	1.31	0.535362216092761	gender	age	dept	person	-0.5		1014
809	0010162010/10/23	991.1	1.1	0.99	10	1.01	0.534931511009025	gender	age	dept	person	1.5		1015
810	0010172010/10/23	148-1	-1	1.48	11	1.6	0.532999507866569	gender	age	dept	person	-1.5		1016
811	0010182010/10/23	55-0.68	-0.68	0.55	11	0.59	0.519385269853201	gender	age	dept	person	1		1017
812	0010192010/10/23	930.64	0.64	0.93	11	1.01	0.520029012301539	gender	age	dept	person	-1		1018
813	0010202010/10/23	32-1.08	-1.08	0.32	11	0.42	0.53426385559865	gender	age	dept	person	-1		1019
814	0010212010/10/23	460.98	0.98	0.46	11	0.48	0.514575029857007	gender	age	dept	person	-1		1020
815	0010222010/10/23	340.24	0.24	0.34	10	0.33	0.536698770449226	gender	age	dept	person	1		1021
816	0010232010/10/23	890.47	0.47	0.89	10	0.89	0.525255295445504	gender	age	dept	person	-1.5		1022
817	0010242010/10/23	347-0.34	-0.34	3.47	10	3.13	0.539871532565393	gender	age	dept	person	1.5		1023
818	0010252010/10/23	430.81	0.81	0.43	10	0.45	0.534733425625104	gender	age	dept	person	1.5		1024
819	0010262010/10/23	1541.67	1.67	1.54	10	1.54	0.530247931540397	gender	age	dept	person	-1.5		1025
820	0010272010/10/23	69-0.35	-0.35	0.69	11	0.63	0.519182001674319	gender	age	dept	person	-0.5		1026
821	0010282010/10/23	521.96	1.96	0.52	10	0.55	0.538953024061731	gender	age	dept	person	0.5		1027
822	0010292010/10/23	83-0.38	-0.38	0.83	10	0.9	0.539935027961099	gender	age	dept	person	-1.5		1028
823	0010302010/10/23	2540.24	0.24	2.54	10	2.53	0.536698770449226	gender	age	dept	person	0.5		1029
824	0010312010/10/23	95-1.76	-1.76	0.95	11	0.7	0.518131020765679	gender	age	dept	person	1.5		1030
825	0010322010/10/23	1530.45	0.45	1.53	11	1.58	0.515718476061091	gender	age	dept	person	-0.5		1031
826	0010332010/10/23	1400.74	0.74	1.4	10	1.48	0.525344657576658	gender	age	dept	person	-1.5		1032
827	0010342010/10/23	1251.1	1.1	1.25	10	1.2	0.534931511009025	gender	age	dept	person	0.5		1033
828	0010352010/10/23	760.53	0.53	0.76	10	0.84	0.535362216092761	gender	age	dept	person	1		1034
829	0010362010/10/23	149-0.18	-0.18	1.49	11	1.5	0.528121149038066	gender	age	dept	person	-1		1035
830	0010372010/10/23	940.81	0.81	0.94	10	0.9	0.534733425625104	gender	age	dept	person	0.5		1036
831	0010382010/10/23	1000.53	0.53	1	10	0.95	0.535362216092761	gender	age	dept	person	1		1037
832	0010392010/10/23	2001.67	1.67	2	10	2.07	0.537331292246572	gender	age	dept	person	1		1038
833	0010402010/10/23	127-0.95	-0.95	1.27	11	1.23	0.520148880121321	gender	age	dept	person	0.5		1039
834	0010412010/10/23	1562.31	2.31	1.56	11	1.5	0.515634064459122	gender	age	dept	person	-1		1040
835	0010422010/10/23	1210.72	0.72	1.21	11	1.18	0.514856632182884	gender	age	dept	person	-1		1041
836	0010432010/10/23	129-0.62	-0.62	1.29	11	1.33	0.519157217891344	gender	age	dept	person	-0.5		1042
837	0010442010/10/23	640.81	0.81	0.64	10	0.63	0.534733425625104	gender	age	dept	person	-0.5		1043
838	0010452010/10/23	82-0.41	-0.41	0.82	11	0.8	0.517743523297335	gender	age	dept	person	1		1044
839	0010462010/10/23	129-0.46	-0.46	1.29	11	1.19	0.529038785909171	gender	age	dept	person	-1		1045
840	0010472010/10/23	962.04	2.04	0.96	11	0.97	0.515579960037736	gender	age	dept	person	-1		1046
841	0010482010/10/23	134-0.08	-0.08	1.34	11	1.44	0.518291876412132	gender	age	dept	person	-0.5		1047
842	0010492010/10/23	73-0.37	-0.37	0.73	11	0.75	0.526625684045254	gender	age	dept	person	-1.5		1048
843	0010502010/10/23	1431.67	1.67	1.43	10	1.38	0.530247931540397	gender	age	dept	person	-1.5		1049
844	0010512010/10/23	1190.9	0.9	1.19	10	1.25	0.524252061134045	gender	age	dept	person	-1.5		1050
845	0010522010/10/23	102-0.68	-0.68	1.02	11	1.05	0.519385269853201	gender	age	dept	person	0		1051
846	0010532010/10/23	94-2.54	-2.54	0.94	10	1.05	0.524012567089888	gender	age	dept	person	-0.5		1052
847	0010542010/10/23	560.24	0.24	0.56	10	0.61	0.536698770449226	gender	age	dept	person	0		1053
848	0010552010/10/23	114-1.15	-1.15	1.14	10	1.17	0.535863829960359	gender	age	dept	person	-0.5		1054
849	0010562010/10/23	730.81	0.81	0.73	10	0.71	0.534733425625104	gender	age	dept	person	0.5		1055
850	0010572010/10/23	154-0.34	-0.34	1.54	10	1.48	0.539871532565393	gender	age	dept	person	1.5		1056
851	0010582010/10/23	950.81	0.81	0.95	10	0.98	0.534733425625104	gender	age	dept	person	1.5		1057
852	0010592010/10/23	1620.53	0.53	1.62	10	1.57	0.535362216092761	gender	age	dept	person	-0.5		1058
853	0010602010/10/23	159-1.29	-1.29	1.59	11	1.54	0.536935789007686	gender	age	dept	person	-1.5		1059
854	0010612010/10/23	321.78	1.78	0.32	11	0.33	0.515461204130676	gender	age	dept	person	-1		1060
855	0010622010/10/23	1121.67	1.67	1.12	10	1.11	0.537331292246572	gender	age	dept	person	-0.5		1061
856	0010632010/10/23	128-0.95	-0.95	1.28	11	1.26	0.520148880121321	gender	age	dept	person	1.5		1062
857	0010642010/10/23	1040.24	0.24	1.04	10	0.91	0.536698770449226	gender	age	dept	person	1		1063
858	0010652010/10/23	820.81	0.81	0.82	10	0.85	0.534733425625104	gender	age	dept	person	1		1064
859	0010662010/10/23	45-0.86	-0.86	0.45	10	0.52	0.539084174961582	gender	age	dept	person	0		1065
860	0010672010/10/23	43-0.05	-0.05	0.43	10	0.5	0.538357000346757	gender	age	dept	person	1.5		1066
861	0010682010/10/23	560.53	0.53	0.56	10	0.63	0.535362216092761	gender	age	dept	person	0.5		1067
862	0010692010/10/23	930.24	0.24	0.93	10	1.02	0.536698770449226	gender	age	dept	person	0		1068
863	0010702010/10/23	67-0.68	-0.68	0.67	11	0.81	0.519385269853201	gender	age	dept	person	1		1069
864	0010712010/10/23	64-0.68	-0.68	0.64	11	0.62	0.519385269853201	gender	age	dept	person	1		1070
865	0010722010/10/23	700.18	0.18	0.7	11	0.66	0.51700702476954	gender	age	dept	person	0		1071
866	0010732010/10/23	691.1	1.1	0.69	10	0.66	0.534931511009025	gender	age	dept	person	0		1072
867	0010742010/10/23	1190.98	0.98	1.19	11	1.21	0.514575029857007	gender	age	dept	person	-1		1073
868	0010752010/10/23	540.24	0.24	0.54	10	0.52	0.536698770449226	gender	age	dept	person	1.5		1074
869	0010762010/10/23	1230.24	0.24	1.23	10	1.37	0.536698770449226	gender	age	dept	person	0		1075
870	0010772010/10/23	71-0.95	-0.95	0.71	11	0.89	0.520148880121321	gender	age	dept	person	1		1076
871	0010782010/10/23	47-1.76	-1.76	0.47	11	0.52	0.518131020765679	gender	age	dept	person	1.5		1077
872	0010792010/10/23	29-0.72	-0.72	0.29	11	0.27	0.526610813797173	gender	age	dept	person	-1.5		1078
873	0010802010/10/23	76-0.05	-0.05	0.76	10	0.84	0.538357000346757	gender	age	dept	person	1		1079
874	0010812010/10/23	1110.18	0.18	1.11	11	1.03	0.51700702476954	gender	age	dept	person	-1		1080
875	0010822010/10/23	851.59	1.59	0.85	10	0.89	0.535741934001701	gender	age	dept	person	-1.5		1081
876	0010832010/10/23	510.53	0.53	0.51	10	0.51	0.535362216092761	gender	age	dept	person	0.5		1082
877	0010842010/10/23	970.24	0.24	0.97	10	1.03	0.536698770449226	gender	age	dept	person	1.5		1083
878	0010852010/10/23	821.25	1.25	0.82	11	0.85	0.514756390149323	gender	age	dept	person	-1		1084
879	0010862010/10/23	121-1.22	-1.22	1.21	11	1.32	0.520012933477459	gender	age	dept	person	0.5		1085
880	0010872010/10/23	92-1.22	-1.22	0.92	11	1.07	0.520012933477459	gender	age	dept	person	1		1086
881	0010882010/10/23	233-1.22	-1.22	2.33	11	2.3	0.520012933477459	gender	age	dept	person	0		1087
882	0010892010/10/23	34-0.34	-0.34	0.34	10	0.39	0.539871532565393	gender	age	dept	person	0.5		1088
883	0010902010/10/23	79-1.95	-1.95	0.79	10	0.79	0.522333388827424	gender	age	dept	person	-1		1089
884	0010912010/10/23	100-0.05	-0.05	1	10	1.05	0.538357000346757	gender	age	dept	person	0.5		1090
885	0010922010/10/23	109-0.68	-0.68	1.09	11	1.23	0.519385269853201	gender	age	dept	person	0.5		1091
886	0010932010/10/23	431.45	1.45	0.43	10	0.43	0.523330454339255	gender	age	dept	person	-1.5		1092
887	0010942010/10/23	1740.53	0.53	1.74	10	1.8	0.535362216092761	gender	age	dept	person	0.5		1093
888	0010952010/10/23	990.81	0.81	0.99	10	1.04	0.534733425625104	gender	age	dept	person	1.5		1094
889	0010962010/10/23	165-1.22	-1.22	1.65	11	1.6	0.520012933477459	gender	age	dept	person	0.5		1095
890	0010972010/10/23	560.81	0.81	0.56	10	0.58	0.534733425625104	gender	age	dept	person	1		1096
891	0010982010/10/23	1201.11	1.11	1.2	10	1.21	0.523613650430475	gender	age	dept	person	-1.5		1097
892	0010992010/10/23	167-0.05	-0.05	1.67	10	1.54	0.538357000346757	gender	age	dept	person	1.5		1098
893	0011002010/10/23	241.96	1.96	0.24	10	0.26	0.538953024061731	gender	age	dept	person	1.5		1099
894	0011012010/10/23	84-2.29	-2.29	0.84	11	0.92	0.51752670347973	gender	age	dept	person	0.5		1100
895	0011022010/10/23	1130.53	0.53	1.13	10	1.16	0.535362216092761	gender	age	dept	person	1.5		1101
896	0011032010/10/23	177-1.49	-1.49	1.77	11	1.6	0.519199377592843	gender	age	dept	person	1.5		1102
897	0011042010/10/23	113-0.74	-0.74	1.13	11	1.02	0.527809268149439	gender	age	dept	person	-1		1103
898	0011052010/10/23	930.81	0.81	0.93	10	0.86	0.534733425625104	gender	age	dept	person	0.5		1104
899	0011062010/10/23	78-3.05	-3.05	0.78	10	0.74	0.494175622992226	gender	age	dept	person	-1		1105
900	0011072010/10/23	650.63	0.63	0.65	10	0.64	0.528560698880753	gender	age	dept	person	-1.5		1106
901	0011082010/10/23	972	2	0.97	10	0.98	0.528383287029642	gender	age	dept	person	-1.5		1107
902	0011092010/10/23	50-1.72	-1.72	0.5	10	0.54	0.528352473129784	gender	age	dept	person	-0.5		1108
903	0011102010/10/23	950.24	0.24	0.95	10	0.97	0.536698770449226	gender	age	dept	person	0		1109
904	0011112010/10/23	970.98	0.98	0.97	11	1.08	0.514575029857007	gender	age	dept	person	0		1110
905	0011122010/10/23	164-0.45	-0.45	1.64	11	1.6	0.51926958746046	gender	age	dept	person	-1.5		1111
906	0011132010/10/23	780.24	0.24	0.78	10	0.76	0.536698770449226	gender	age	dept	person	-0.5		1112
907	0011142010/10/23	940.53	0.53	0.94	10	1	0.535362216092761	gender	age	dept	person	0.5		1113
908	0011152010/10/23	138-0.34	-0.34	1.38	10	1.47	0.539871532565393	gender	age	dept	person	1		1114
909	0011162010/10/23	1040.24	0.24	1.04	10	1.03	0.536698770449226	gender	age	dept	person	1		1115
910	0011172010/10/23	1470.64	0.64	1.47	11	1.45	0.520029012301539	gender	age	dept	person	-1		1116
911	0011182010/10/23	65-1.72	-1.72	0.65	10	0.67	0.528352473129784	gender	age	dept	person	0		1117
912	0011192010/10/23	189-0.68	-0.68	1.89	11	1.77	0.519385269853201	gender	age	dept	person	1.5		1118
913	0011202010/10/23	93-0.05	-0.05	0.93	10	0.93	0.538357000346757	gender	age	dept	person	1		1119
914	0011212010/10/23	108-0.34	-0.34	1.08	10	1.25	0.539871532565393	gender	age	dept	person	0.5		1120
915	0011222010/10/23	1401.1	1.1	1.4	10	1.46	0.534931511009025	gender	age	dept	person	-0.5		1121
916	0011232010/10/23	164-1.49	-1.49	1.64	11	1.6	0.519199377592843	gender	age	dept	person	0.5		1122
917	0011242010/10/23	890.81	0.81	0.89	10	0.98	0.534733425625104	gender	age	dept	person	0		1123
918	0011252010/10/23	211.96	1.96	0.21	10	0.22	0.538953024061731	gender	age	dept	person	-0.5		1124
919	0011262010/10/23	168-0.34	-0.34	1.68	10	1.73	0.539871532565393	gender	age	dept	person	0		1125
920	0011272010/10/23	45-0.05	-0.05	0.45	10	0.53	0.538357000346757	gender	age	dept	person	0.5		1126
921	0011282010/10/23	821.67	1.67	0.82	10	0.77	0.537331292246572	gender	age	dept	person	-0.5		1127
922	0011292010/10/23	88-1.95	-1.95	0.88	10	0.87	0.522333388827424	gender	age	dept	person	-1		1128
923	0011302010/10/23	138-1.49	-1.49	1.38	11	1.33	0.519199377592843	gender	age	dept	person	1.5		1129
924	0011312010/10/23	59-0.68	-0.68	0.59	11	0.56	0.519385269853201	gender	age	dept	person	1		1130
925	0011322010/10/23	1220.81	0.81	1.22	10	1.16	0.534733425625104	gender	age	dept	person	1.5		1131
926	0011332010/10/23	22-0.86	-0.86	0.22	10	0.24	0.539084174961582	gender	age	dept	person	-0.5		1132
927	0011342010/10/23	1271.1	1.1	1.27	10	1.3	0.534931511009025	gender	age	dept	person	0.5		1133
928	0011352010/10/23	441.38	1.38	0.44	10	0.43	0.535866390707449	gender	age	dept	person	1		1134
929	0011362010/10/23	1070.72	0.72	1.07	11	1.02	0.514856632182884	gender	age	dept	person	-0.5		1135
930	0011372010/10/23	23-1.22	-1.22	0.23	11	0.24	0.520012933477459	gender	age	dept	person	1		1136
931	0011382010/10/23	370.45	0.45	0.37	11	0.39	0.515718476061091	gender	age	dept	person	-0.5		1137
932	0011392010/10/23	93-0.86	-0.86	0.93	10	0.88	0.539084174961582	gender	age	dept	person	0		1138
933	0011402010/10/23	110-0.35	-0.35	1.1	11	1.17	0.519182001674319	gender	age	dept	person	-0.5		1139
934	0011412010/10/23	62-0.21	-0.21	0.62	11	0.6	0.538229504052872	gender	age	dept	person	-1		1140
935	0011422010/10/23	920.53	0.53	0.92	10	0.91	0.535362216092761	gender	age	dept	person	1		1141
936	0011432010/10/23	1390.1	0.1	1.39	11	1.42	0.5257444601602	gender	age	dept	person	-1		1142
937	0011442010/10/23	780.47	0.47	0.78	10	0.79	0.525255295445504	gender	age	dept	person	-1.5		1143
938	0011452010/10/23	32-0.8	-0.8	0.32	11	0.39	0.539448092656941	gender	age	dept	person	-1		1144
939	0011462010/10/23	1000.81	0.81	1	10	1.03	0.534733425625104	gender	age	dept	person	0		1145
940	0011472010/10/23	1151.67	1.67	1.15	10	1.16	0.537331292246572	gender	age	dept	person	1		1146
941	0011482010/10/23	1400.81	0.81	1.4	10	1.43	0.534733425625104	gender	age	dept	person	-0.5		1147
942	0011492010/10/23	500.45	0.45	0.5	11	0.54	0.515718476061091	gender	age	dept	person	-0.5		1148
943	0011502010/10/23	76-2.03	-2.03	0.76	11	0.83	0.51737016862522	gender	age	dept	person	0.5		1149
944	0011512010/10/23	121-0.41	-0.41	1.21	11	1.12	0.517743523297335	gender	age	dept	person	0.5		1150
945	0011522010/10/23	154-0.86	-0.86	1.54	10	1.63	0.539084174961582	gender	age	dept	person	-0.5		1151
946	0011532010/10/23	840.81	0.81	0.84	10	0.86	0.534733425625104	gender	age	dept	person	1		1152
947	0011542010/10/23	122-2.56	-2.56	1.22	11	1.38	0.519260159808269	gender	age	dept	person	0.5		1153
948	0011552010/10/23	670.19	0.19	0.67	10	0.7	0.527782912071104	gender	age	dept	person	-1.5		1154
949	0011562010/10/23	821.96	1.96	0.82	10	0.73	0.538953024061731	gender	age	dept	person	-0.5		1155
950	0011572010/10/23	54-1.15	-1.15	0.54	10	0.65	0.535863829960359	gender	age	dept	person	0		1156
951	0011582010/10/23	62-0.05	-0.05	0.62	10	0.57	0.538357000346757	gender	age	dept	person	0.5		1157
952	0011592010/10/23	1120	0	1.12	10	1.03	0.53729907118642	gender	age	dept	person	-1.5		1158
953	0011602010/10/23	97-0.05	-0.05	0.97	10	0.91	0.538357000346757	gender	age	dept	person	0.5		1159
954	0011612010/10/23	700.29	0.29	0.7	10	0.73	0.529208230253405	gender	age	dept	person	-1.5		1160
955	0011622010/10/23	153-0.41	-0.41	1.53	11	1.57	0.517743523297335	gender	age	dept	person	1.5		1161
956	0011632010/10/23	127-0.41	-0.41	1.27	11	1.33	0.517743523297335	gender	age	dept	person	0.5		1162
957	0011642010/10/23	1800.53	0.53	1.8	10	1.88	0.535362216092761	gender	age	dept	person	1.5		1163
958	0011652010/10/23	39-1.08	-1.08	0.39	11	0.38	0.53426385559865	gender	age	dept	person	-1		1164
959	0011662010/10/23	20-0.05	-0.05	0.2	10	0.2	0.538357000346757	gender	age	dept	person	0.5		1165
960	0011672010/10/23	1420.24	0.24	1.42	10	1.54	0.536698770449226	gender	age	dept	person	0.5		1166
961	0011682010/10/23	67-0.62	-0.62	0.67	11	0.68	0.519157217891344	gender	age	dept	person	0		1167
962	0011692010/10/23	130-0.72	-0.72	1.3	11	1.29	0.526610813797173	gender	age	dept	person	-1.5		1168
963	0011702010/10/23	134-0.68	-0.68	1.34	11	1.31	0.519385269853201	gender	age	dept	person	0.5		1169
964	0011712010/10/23	93-2.21	-2.21	0.93	10	0.99	0.511968863419682	gender	age	dept	person	-1		1170
965	0011722010/10/23	91-0.68	-0.68	0.91	11	0.94	0.519385269853201	gender	age	dept	person	1.5		1171
966	0011732010/10/23	70-0.05	-0.05	0.7	10	0.75	0.538357000346757	gender	age	dept	person	1		1172
967	0011742010/10/23	1132.83	2.83	1.13	10	1.15	0.550010420669639	gender	age	dept	person	-1.5		1173
968	0011752010/10/23	80-1.49	-1.49	0.8	11	0.96	0.519199377592843	gender	age	dept	person	1.5		1174
969	0011762010/10/23	183-0.95	-0.95	1.83	11	1.79	0.520148880121321	gender	age	dept	person	1		1175
970	0011772010/10/23	124-0.05	-0.05	1.24	10	1.22	0.538357000346757	gender	age	dept	person	1.5		1176
971	0011782010/10/23	1071.18	1.18	1.07	10	1.07	0.522682296026038	gender	age	dept	person	-1.5		1177
972	0011792010/10/23	390.81	0.81	0.39	10	0.39	0.534733425625104	gender	age	dept	person	1		1178
973	0011802010/10/23	100-0.34	-0.34	1	10	0.88	0.539871532565393	gender	age	dept	person	0.5		1179
974	0011812010/10/23	119-0.05	-0.05	1.19	10	1.21	0.538357000346757	gender	age	dept	person	-0.5		1180
975	0011822010/10/23	480.98	0.98	0.48	11	0.5	0.514575029857007	gender	age	dept	person	-1		1181
976	0011832010/10/23	165-0.05	-0.05	1.65	10	1.71	0.538357000346757	gender	age	dept	person	0		1182
977	0011842010/10/23	1171.95	1.95	1.17	10	1.14	0.534232977273398	gender	age	dept	person	-1.5		1183
978	0011852010/10/23	137-1.37	-1.37	1.37	11	1.26	0.525276554181656	gender	age	dept	person	-1		1184
979	0011862010/10/23	116-0.62	-0.62	1.16	11	1.14	0.519157217891344	gender	age	dept	person	-0.5		1185
980	0011872010/10/23	84-0.1	-0.1	0.84	11	0.87	0.516805175111436	gender	age	dept	person	-1.5		1186
981	0011882010/10/23	57-1.72	-1.72	0.57	10	0.55	0.528352473129784	gender	age	dept	person	0		1187
982	0011892010/10/23	128-0.38	-0.38	1.28	10	1.34	0.539935027961099	gender	age	dept	person	-1.5		1188
983	0011902010/10/23	50-0.38	-0.38	0.5	10	0.53	0.539935027961099	gender	age	dept	person	-1.5		1189
984	0011912010/10/23	571.96	1.96	0.57	10	0.59	0.538953024061731	gender	age	dept	person	0.5		1190
985	0011922010/10/23	2090.18	0.18	2.09	11	2	0.51700702476954	gender	age	dept	person	-1		1191
986	0011932010/10/23	1221.78	1.78	1.22	11	1.21	0.515461204130676	gender	age	dept	person	-1		1192
987	0011942010/10/23	72-0.18	-0.18	0.72	11	0.76	0.528121149038066	gender	age	dept	person	-1		1193
988	0011952010/10/23	571.1	1.1	0.57	10	0.65	0.534931511009025	gender	age	dept	person	1.5		1194
989	0011962010/10/23	751.38	1.38	0.75	10	0.84	0.535866390707449	gender	age	dept	person	1		1195
990	0011972010/10/23	561.38	1.38	0.56	10	0.54	0.535866390707449	gender	age	dept	person	-0.5		1196
991	0011982010/10/23	159-0.05	-0.05	1.59	10	1.62	0.538357000346757	gender	age	dept	person	0.5		1197
992	0011992010/10/23	1770.74	0.74	1.77	10	1.78	0.525344657576658	gender	age	dept	person	-1.5		1198
993	0012002010/10/23	148-1.55	-1.55	1.48	11	1.44	0.511712652056654	gender	age	dept	person	-1		1199
994	0012012010/10/23	1980.24	0.24	1.98	10	1.81	0.536698770449226	gender	age	dept	person	1.5		1200
995	0012022010/10/23	72-0.8	-0.8	0.72	11	0.82	0.539448092656941	gender	age	dept	person	-1		1201
996	0012032010/10/23	86-0.86	-0.86	0.86	10	0.77	0.539084174961582	gender	age	dept	person	-0.5		1202
997	0012042010/10/23	1391.1	1.1	1.39	10	1.41	0.534931511009025	gender	age	dept	person	0		1203
998	0012052010/10/23	971.1	1.1	0.97	10	0.99	0.534931511009025	gender	age	dept	person	1.5		1204
999	0012062010/10/23	135-1.76	-1.76	1.35	11	1.42	0.518131020765679	gender	age	dept	person	1.5		1205
1000	0012072010/10/23	114-1.76	-1.76	1.14	11	1.24	0.518131020765679	gender	age	dept	person	1.5		1206
1001	0012082010/10/23	811.78	1.78	0.81	11	0.85	0.515461204130676	gender	age	dept	person	-1		1207
1002	0012092010/10/23	431.96	1.96	0.43	10	0.46	0.538953024061731	gender	age	dept	person	1.5		1208
1003	0012102010/10/23	1321.67	1.67	1.32	10	1.4	0.537331292246572	gender	age	dept	person	0		1209
1004	0012112010/10/23	1101.67	1.67	1.1	10	1.14	0.537331292246572	gender	age	dept	person	1.5		1210
1005	0012122010/10/23	264-0.21	-0.21	2.64	11	2.63	0.538229504052872	gender	age	dept	person	-1		1211
1006	0012132010/10/23	903.14	3.14	0.9	10	0.9	0.545994120780033	gender	age	dept	person	0		1212
1007	0012142010/10/23	622.55	2.55	0.62	10	0.64	0.541932318076113	gender	age	dept	person	1.5		1213
1008	0012152010/10/23	1340.81	0.81	1.34	10	1.31	0.534733425625104	gender	age	dept	person	0.5		1214
1009	0012162010/10/23	912.55	2.55	0.91	10	0.96	0.541932318076113	gender	age	dept	person	0		1215
1010	0012172010/10/23	572.86	2.86	0.57	10	0.57	0.54583860961043	gender	age	dept	person	-1.5		1216
1011	0012182010/10/23	1822.74	2.74	1.82	11	1.77	0.517526820148108	gender	age	dept	person	-0.5		1217
1012	0012192010/10/23	713.14	3.14	0.71	10	0.72	0.545994120780033	gender	age	dept	person	0.5		1218
1013	0012202010/10/23	392.55	2.55	0.39	10	0.39	0.541932318076113	gender	age	dept	person	0.5		1219
1014	0012212010/10/23	732.25	2.25	0.73	10	0.78	0.540474970197825	gender	age	dept	person	0.5		1220
1015	0012222010/10/23	801.96	1.96	0.8	10	0.82	0.538953024061731	gender	age	dept	person	-0.5		1221
1016	0012232010/10/23	76-1.02	-1.02	0.76	11	0.69	0.524146863045579	gender	age	dept	person	-1		1222
1017	0012242010/10/23	48-1.37	-1.37	0.48	11	0.47	0.525276554181656	gender	age	dept	person	-1		1223
1018	0012252010/10/23	563.14	3.14	0.56	10	0.58	0.545994120780033	gender	age	dept	person	1.5		1224
1019	0012262010/10/23	1052.84	2.84	1.05	11	0.95	0.51738719097146	gender	age	dept	person	-1		1225
1020	0012272010/10/23	1502.55	2.55	1.5	10	1.44	0.541932318076113	gender	age	dept	person	1.5		1226
1021	0012282010/10/23	122-0.35	-0.35	1.22	11	1.25	0.519182001674319	gender	age	dept	person	-0.5		1227
1022	0012292010/10/23	40-0.62	-0.62	0.4	11	0.5	0.519157217891344	gender	age	dept	person	-0.5		1228
1023	0012302010/10/23	632.74	2.74	0.63	11	0.65	0.517526820148108	gender	age	dept	person	-0.5		1229
1024	0012312010/10/23	850.98	0.98	0.85	11	0.89	0.514575029857007	gender	age	dept	person	-1		1230
1025	0012322010/10/23	116-2.03	-2.03	1.16	11	1.2	0.51737016862522	gender	age	dept	person	0.5		1231
1026	0012332010/10/23	1683.14	3.14	1.68	10	1.68	0.545994120780033	gender	age	dept	person	1		1232
1027	0012342010/10/23	853.74	3.74	0.85	10	0.89	0.556291476051937	gender	age	dept	person	1		1233
1028	0012352010/10/23	1403.74	3.74	1.4	10	1.42	0.556291476051937	gender	age	dept	person	0		1234
1029	0012362010/10/23	633.44	3.44	0.63	10	0.61	0.55001160327988	gender	age	dept	person	1.5		1235
1030	0012372010/10/23	843.49	3.49	0.84	10	0.83	0.579500861832506	gender	age	dept	person	-1.5		1236
1031	0012382010/10/23	1183.74	3.74	1.18	10	1.26	0.556291476051937	gender	age	dept	person	0		1237
1032	0012392010/10/23	342.55	2.55	0.34	10	0.34	0.541932318076113	gender	age	dept	person	1		1238
1033	0012402010/10/23	342.55	2.55	0.34	10	0.34	0.541932318076113	gender	age	dept	person	1.5		1239
1034	0012412010/10/23	593.11	3.11	0.59	11	0.55	0.520469151038619	gender	age	dept	person	-1		1240
1035	0012422010/10/23	663.17	3.17	0.66	10	0.66	0.559090433365581	gender	age	dept	person	-1.5		1241
1036	0012432010/10/23	922.55	2.55	0.92	10	0.97	0.541932318076113	gender	age	dept	person	0		1242
1037	0012442010/10/23	823.44	3.44	0.82	10	0.85	0.55001160327988	gender	age	dept	person	1		1243
1038	0012452010/10/23	1353.01	3.01	1.35	11	1.33	0.520294852590444	gender	age	dept	person	-0.5		1244
1039	0012462010/10/23	1033.11	3.11	1.03	11	1.05	0.520469151038619	gender	age	dept	person	-1		1245
1040	0012472010/10/23	1473.01	3.01	1.47	11	1.45	0.520294852590444	gender	age	dept	person	1		1246
1041	0012482010/10/23	1341.96	1.96	1.34	10	1.32	0.538953024061731	gender	age	dept	person	1.5		1247
1042	0012492010/10/23	602.86	2.86	0.6	10	0.61	0.54583860961043	gender	age	dept	person	-1.5		1248
1043	0012502010/10/23	1362.25	2.25	1.36	10	1.28	0.540474970197825	gender	age	dept	person	0.5		1249
1044	0012512010/10/23	903.49	3.49	0.9	10	0.9	0.579500861832506	gender	age	dept	person	-1.5		1250
1045	0012522010/10/23	803.01	3.01	0.8	11	0.8	0.520294852590444	gender	age	dept	person	-0.5		1251
1046	0012532010/10/23	1232.04	2.04	1.23	11	1.3	0.515579960037736	gender	age	dept	person	-1		1252
1047	0012542010/10/23	693.17	3.17	0.69	10	0.69	0.559090433365581	gender	age	dept	person	-1.5		1253
1048	0012552010/10/23	933.14	3.14	0.93	10	0.94	0.545994120780033	gender	age	dept	person	0.5		1254
1049	0012562010/10/23	1222.04	2.04	1.22	11	1.25	0.515579960037736	gender	age	dept	person	-1		1255
1050	0012572010/10/23	692.84	2.84	0.69	11	0.72	0.51738719097146	gender	age	dept	person	-1		1256
1051	0012582010/10/23	982.84	2.84	0.98	11	1.02	0.51738719097146	gender	age	dept	person	-1		1257
1052	0012592010/10/23	1513.14	3.14	1.51	10	1.51	0.545994120780033	gender	age	dept	person	0		1258
1053	0012602010/10/23	833.44	3.44	0.83	10	0.86	0.55001160327988	gender	age	dept	person	-0.5		1259
1054	0012612010/10/23	1033.14	3.14	1.03	10	1.01	0.545994120780033	gender	age	dept	person	1		1260
1055	0012622010/10/23	902.84	2.84	0.9	11	0.94	0.51738719097146	gender	age	dept	person	-1		1261
1056	0012632010/10/23	493.44	3.44	0.49	10	0.49	0.55001160327988	gender	age	dept	person	0		1262
1057	0012642010/10/23	1252.47	2.47	1.25	11	1.2	0.515559118270913	gender	age	dept	person	0		1263
1058	0012652010/10/23	1053.01	3.01	1.05	11	1.08	0.520294852590444	gender	age	dept	person	-0.5		1264
1059	0012662010/10/23	1063.14	3.14	1.06	10	1.08	0.545994120780033	gender	age	dept	person	1.5		1265
1060	0012672010/10/23	753.01	3.01	0.75	11	0.69	0.520294852590444	gender	age	dept	person	-0.5		1266
1061	0012682010/10/23	904	4	0.9	10	0.9	0.563982811873943	gender	age	dept	person	0		1267
1062	0012692010/10/23	1362.55	2.55	1.36	10	1.29	0.541932318076113	gender	age	dept	person	1.5		1268
1063	0012702010/10/23	242.74	2.74	0.24	11	0.24	0.517526820148108	gender	age	dept	person	0.5		1269
1064	0012712010/10/23	1573.01	3.01	1.57	11	1.56	0.520294852590444	gender	age	dept	person	1		1270
1065	0012722010/10/23	622.84	2.84	0.62	11	0.65	0.51738719097146	gender	age	dept	person	-1		1271
1066	0012732010/10/23	792.31	2.31	0.79	11	0.8	0.515634064459122	gender	age	dept	person	-1		1272
1067	0012742010/10/23	2083.14	3.14	2.08	10	1.88	0.545994120780033	gender	age	dept	person	0		1273
1068	0012752010/10/23	1133.01	3.01	1.13	11	1.12	0.520294852590444	gender	age	dept	person	0.5		1274
1069	0012762010/10/23	812.55	2.55	0.81	10	0.79	0.541932318076113	gender	age	dept	person	-0.5		1275
1070	0012772010/10/23	1162.74	2.74	1.16	11	1.17	0.517526820148108	gender	age	dept	person	0		1276
1071	0012782010/10/23	1113.44	3.44	1.11	10	1.13	0.55001160327988	gender	age	dept	person	0.5		1277
1072	0012792010/10/23	1033.14	3.14	1.03	10	1.03	0.545994120780033	gender	age	dept	person	1		1278
1073	0012802010/10/23	1472.25	2.25	1.47	10	1.5	0.540474970197825	gender	age	dept	person	0		1279
1074	0012812010/10/23	663.17	3.17	0.66	10	0.66	0.559090433365581	gender	age	dept	person	-1.5		1280
1075	0012822010/10/23	593.74	3.74	0.59	10	0.56	0.556291476051937	gender	age	dept	person	-0.5		1281
1076	0012832010/10/23	1433.86	3.86	1.43	10	1.5	0.563243639541055	gender	age	dept	person	-1		1282
1077	0012842010/10/23	672.84	2.84	0.67	11	0.69	0.51738719097146	gender	age	dept	person	-1		1283
1078	0012852010/10/23	513.44	3.44	0.51	10	0.51	0.55001160327988	gender	age	dept	person	-0.5		1284
1079	0012862010/10/23	1292.74	2.74	1.29	11	1.33	0.517526820148108	gender	age	dept	person	0.5		1285
1080	0012872010/10/23	1722.25	2.25	1.72	10	1.84	0.540474970197825	gender	age	dept	person	1		1286
1081	0012882010/10/23	1622.55	2.55	1.62	10	1.63	0.541932318076113	gender	age	dept	person	1.5		1287
1082	0012892010/10/23	1073.01	3.01	1.07	11	1.08	0.520294852590444	gender	age	dept	person	1		1288
1083	0012902010/10/23	1483.73	3.73	1.48	10	1.57	0.607916941106892	gender	age	dept	person	-1.5		1289
1084	0012912010/10/23	1163.25	3.25	1.16	10	1.21	0.546101565065738	gender	age	dept	person	-1		1290
1085	0012922010/10/23	982.74	2.74	0.98	11	1.02	0.517526820148108	gender	age	dept	person	-0.5		1291
1086	0012932010/10/23	653.14	3.14	0.65	10	0.68	0.545994120780033	gender	age	dept	person	-0.5		1292
1087	0012942010/10/23	942.25	2.25	0.94	10	0.96	0.540474970197825	gender	age	dept	person	0		1293
1088	0012952010/10/23	1253.25	3.25	1.25	10	1.21	0.546101565065738	gender	age	dept	person	-1		1294
1089	0012962010/10/23	1354	4	1.35	10	1.42	0.563982811873943	gender	age	dept	person	0.5		1295
1090	0012972010/10/23	992.86	2.86	0.99	10	1.03	0.54583860961043	gender	age	dept	person	-1.5		1296
1091	0012982010/10/23	68-0.68	-0.68	0.68	11	0.8	0.519385269853201	gender	age	dept	person	0.5		1297
1092	0012992010/10/23	1250.24	0.24	1.25	10	1.18	0.536698770449226	gender	age	dept	person	0		1298
1093	0013002010/10/23	115-1	-1	1.15	11	1.11	0.532999507866569	gender	age	dept	person	-1.5		1299
1094	0013012010/10/24	59-1.15	-1.15	0.59	10	0.71	0.535863829960359	gender	age	dept	person	-0.5		1300
1095	0013022010/10/24	52-1.44	-1.44	0.52	10	0.56	0.532038137100268	gender	age	dept	person	-0.5		1301
1096	0013032010/10/24	120-0.95	-0.95	1.2	11	1.18	0.520148880121321	gender	age	dept	person	0.5		1302
1097	0013042010/10/24	2014	4	2.01	10	2.12	0.563982811873943	gender	age	dept	person	1		1303
1098	0013052010/10/24	1713.46	3.46	1.71	10	1.67	0.57811455490475	gender	age	dept	person	-1.5		1304
1099	0013062010/10/24	2122.84	2.84	2.12	11	2.12	0.51738719097146	gender	age	dept	person	-1		1305
1100	0013072010/10/24	1450.53	0.53	1.45	10	1.54	0.535362216092761	gender	age	dept	person	1.5		1306
1101	0013082010/10/24	1734	4	1.73	10	1.85	0.563982811873943	gender	age	dept	person	-0.5		1307
1102	0013092010/10/24	1952.25	2.25	1.95	10	1.88	0.540474970197825	gender	age	dept	person	-0.5		1308
1103	0013102010/10/24	813.74	3.74	0.81	10	0.85	0.556291476051937	gender	age	dept	person	0.5		1309
1104	0013112010/10/24	823.14	3.14	0.82	10	0.77	0.545994120780033	gender	age	dept	person	0.5		1310
1105	0013122010/10/24	952.28	2.28	0.95	10	0.89	0.532242836082237	gender	age	dept	person	-1.5		1311
1106	0013132010/10/24	1833.11	3.11	1.83	11	1.88	0.520469151038619	gender	age	dept	person	-1		1312
1107	0013142010/10/24	403.01	3.01	0.4	11	0.41	0.520294852590444	gender	age	dept	person	1		1313
1108	0013152010/10/24	962.84	2.84	0.96	11	0.99	0.51738719097146	gender	age	dept	person	-1		1314
1109	0013162010/10/24	552.74	2.74	0.55	11	0.57	0.517526820148108	gender	age	dept	person	1		1315
1110	0013172010/10/24	682.25	2.25	0.68	10	0.73	0.540474970197825	gender	age	dept	person	0		1316
1111	0013182010/10/24	1552.55	2.55	1.55	10	1.49	0.541932318076113	gender	age	dept	person	0		1317
1112	0013192010/10/24	752.25	2.25	0.75	10	0.76	0.540474970197825	gender	age	dept	person	1.5		1318
1113	0013202010/10/24	432.55	2.55	0.43	10	0.45	0.541932318076113	gender	age	dept	person	0.5		1319
1114	0013212010/10/24	1023.14	3.14	1.02	10	1.04	0.545994120780033	gender	age	dept	person	1		1320
1115	0013222010/10/24	670.91	0.91	0.67	11	0.65	0.51763641445956	gender	age	dept	person	-1		1321
1116	0013232010/10/24	145-0.34	-0.34	1.45	10	1.63	0.539871532565393	gender	age	dept	person	0.5		1322
1117	0013242010/10/24	1200.24	0.24	1.2	10	1.27	0.536698770449226	gender	age	dept	person	1		1323
1118	0013252010/10/24	1601.67	1.67	1.6	10	1.59	0.537331292246572	gender	age	dept	person	0		1324
1119	0013262010/10/24	691.67	1.67	0.69	10	0.71	0.537331292246572	gender	age	dept	person	1		1325
1120	0013272010/10/24	992.55	2.55	0.99	10	0.93	0.541932318076113	gender	age	dept	person	0		1326
1121	0013282010/10/24	1251.78	1.78	1.25	11	1.2	0.515461204130676	gender	age	dept	person	-1		1327
1122	0013292010/10/24	108-1.15	-1.15	1.08	10	1.1	0.535863829960359	gender	age	dept	person	-0.5		1328
1123	0013302010/10/24	1053.14	3.14	1.05	10	1.04	0.545994120780033	gender	age	dept	person	1		1329
1124	0013312010/10/24	522.86	2.86	0.52	10	0.52	0.54583860961043	gender	age	dept	person	-1.5		1330
1125	0013322010/10/24	593.01	3.01	0.59	11	0.57	0.520294852590444	gender	age	dept	person	0.5		1331
1126	0013332010/10/24	1320.91	0.91	1.32	11	1.36	0.51763641445956	gender	age	dept	person	-1		1332
1127	0013342010/10/24	873.17	3.17	0.87	10	0.85	0.559090433365581	gender	age	dept	person	-1.5		1333
1128	0013352010/10/24	1303.74	3.74	1.3	10	1.28	0.556291476051937	gender	age	dept	person	1.5		1334
1129	0013362010/10/24	80-2.47	-2.47	0.8	10	0.81	0.503405724273298	gender	age	dept	person	-1		1335
1130	0013372010/10/24	761.38	1.38	0.76	10	0.8	0.535866390707449	gender	age	dept	person	1		1336
1131	0013382010/10/24	151.78	1.78	0.15	11	0.15	0.515461204130676	gender	age	dept	person	-1		1337
1132	0013392010/10/24	661.38	1.38	0.66	10	0.68	0.535866390707449	gender	age	dept	person	0		1338
1133	0013402010/10/24	492.74	2.74	0.49	11	0.5	0.517526820148108	gender	age	dept	person	-0.5		1339
1134	0013412010/10/24	63-0.46	-0.46	0.63	11	0.68	0.529038785909171	gender	age	dept	person	-1		1340
1135	0013422010/10/24	97-1.95	-1.95	0.97	10	0.99	0.522333388827424	gender	age	dept	person	-1		1341
1136	0013432010/10/24	592.74	2.74	0.59	11	0.61	0.517526820148108	gender	age	dept	person	1.5		1342
1137	0013442010/10/24	940.24	0.24	0.94	10	0.96	0.536698770449226	gender	age	dept	person	1.5		1343
1138	0013452010/10/24	720.9	0.9	0.72	10	0.72	0.524252061134045	gender	age	dept	person	-1.5		1344
1139	0013462010/10/24	2440.98	0.98	2.44	11	2.45	0.514575029857007	gender	age	dept	person	-1		1345
1140	0013472010/10/24	27-1.15	-1.15	0.27	10	0.29	0.535863829960359	gender	age	dept	person	-0.5		1346
1141	0013482010/10/24	1850.24	0.24	1.85	10	1.84	0.536698770449226	gender	age	dept	person	1.5		1347
1142	0013492010/10/24	900.24	0.24	0.9	10	0.86	0.536698770449226	gender	age	dept	person	1.5		1348
1143	0013502010/10/24	470.1	0.1	0.47	11	0.47	0.5257444601602	gender	age	dept	person	-1		1349
1144	0013512010/10/24	110-0.34	-0.34	1.1	10	1.19	0.539871532565393	gender	age	dept	person	1		1350
1145	0013522010/10/24	910.19	0.19	0.91	10	0.97	0.527782912071104	gender	age	dept	person	-1.5		1351
1146	0013532010/10/24	560.84	0.84	0.56	10	0.56	0.52271400742302	gender	age	dept	person	-1.5		1352
1147	0013542010/10/24	79-0.86	-0.86	0.79	10	0.86	0.539084174961582	gender	age	dept	person	0		1353
1148	0013552010/10/24	117-0.05	-0.05	1.17	10	1.18	0.538357000346757	gender	age	dept	person	0.5		1354
1149	0013562010/10/24	124-1.44	-1.44	1.24	10	1.24	0.532038137100267	gender	age	dept	person	0		1355
1150	0013572010/10/24	161-0.41	-0.41	1.61	11	1.56	0.517743523297335	gender	age	dept	person	0		1356
1151	0013582010/10/24	149-0.05	-0.05	1.49	10	1.42	0.538357000346757	gender	age	dept	person	1		1357
1152	0013592010/10/24	125-0.41	-0.41	1.25	11	1.39	0.517743523297335	gender	age	dept	person	0		1358
1153	0013602010/10/24	70-4	-4	0.7	10	0.93	0.58266658821327	gender	age	dept	person	1.5		1359
1154	0013612010/10/24	90-1.64	-1.64	0.9	11	0.88	0.514642645997981	gender	age	dept	person	-1		1360
1155	0013622010/10/24	440.18	0.18	0.44	11	0.45	0.51700702476954	gender	age	dept	person	-0.5		1361
1156	0013632010/10/24	490.18	0.18	0.49	11	0.54	0.51700702476954	gender	age	dept	person	0		1362
1157	0013642010/10/24	1170.74	0.74	1.17	10	1.18	0.525344657576658	gender	age	dept	person	-1.5		1363
1158	0013652010/10/24	761.67	1.67	0.76	10	0.8	0.537331292246572	gender	age	dept	person	0		1364
1159	0013662010/10/24	1080.81	0.81	1.08	10	0.98	0.534733425625104	gender	age	dept	person	0.5		1365
1160	0013672010/10/24	1484	4	1.48	10	1.38	0.563982811873943	gender	age	dept	person	0		1366
1161	0013682010/10/24	1010.24	0.24	1.01	10	1.01	0.536698770449226	gender	age	dept	person	0.5		1367
1162	0013692010/10/24	63-4	-4	0.63	10	0.98	0.63083851394763	gender	age	dept	person	1.5		1368
1163	0013702010/10/24	171-2.56	-2.56	1.71	11	1.87	0.519260159808269	gender	age	dept	person	1.5		1369
1164	0013712010/10/24	363.44	3.44	0.36	10	0.35	0.55001160327988	gender	age	dept	person	1.5		1370
1165	0013722010/10/24	2163.74	3.74	2.16	10	2.28	0.556291476051937	gender	age	dept	person	0.5		1371
1166	0013732010/10/24	81-0.62	-0.62	0.81	11	0.84	0.519157217891344	gender	age	dept	person	-0.5		1372
1167	0013742010/10/24	1372.25	2.25	1.37	10	1.37	0.540474970197825	gender	age	dept	person	1.5		1373
1168	0013752010/10/24	642.25	2.25	0.64	10	0.64	0.540474970197825	gender	age	dept	person	-0.5		1374
1169	0013762010/10/24	940.81	0.81	0.94	10	0.96	0.534733425625104	gender	age	dept	person	0.5		1375
1170	0013772010/10/24	1360.98	0.98	1.36	11	1.35	0.514575029857007	gender	age	dept	person	-1		1376
1171	0013782010/10/24	65-4	-4	0.65	10	0.96	0.63083851394763	gender	age	dept	person	0.5		1377
1172	0013792010/10/24	74-2.29	-2.29	0.74	11	0.81	0.51752670347973	gender	age	dept	person	1.5		1378
1173	0013802010/10/24	531.38	1.38	0.53	10	0.58	0.535866390707449	gender	age	dept	person	1.5		1379
1174	0013812010/10/24	1121.18	1.18	1.12	10	1.12	0.522682296026038	gender	age	dept	person	-1.5		1380
1175	0013822010/10/24	1193.44	3.44	1.19	10	1.19	0.55001160327988	gender	age	dept	person	0.5		1381
1176	0013832010/10/24	1230.18	0.18	1.23	11	1.27	0.51700702476954	gender	age	dept	person	-0.5		1382
1177	0013842010/10/24	1641.96	1.96	1.64	10	1.77	0.538953024061731	gender	age	dept	person	-0.5		1383
1178	0013852010/10/24	151-0.08	-0.08	1.51	11	1.38	0.518291876412132	gender	age	dept	person	-1		1384
1179	0013862010/10/24	710.24	0.24	0.71	10	0.73	0.536698770449226	gender	age	dept	person	0.5		1385
1180	0013872010/10/24	1131.1	1.1	1.13	10	1.2	0.534931511009025	gender	age	dept	person	0.5		1386
1181	0013882010/10/24	232.28	2.28	0.23	10	0.23	0.532242836082237	gender	age	dept	person	-1.5		1387
1182	0013892010/10/24	883.14	3.14	0.88	10	0.89	0.545994120780033	gender	age	dept	person	0		1388
1183	0013902010/10/24	842.84	2.84	0.84	11	0.81	0.51738719097146	gender	age	dept	person	-1		1389
1184	0013912010/10/24	981.18	1.18	0.98	10	1.01	0.522682296026038	gender	age	dept	person	-1.5		1390
1185	0013922010/10/24	972.53	2.53	0.97	10	1	0.543122172488047	gender	age	dept	person	-1.5		1391
1186	0013932010/10/24	710.81	0.81	0.71	10	0.79	0.534733425625104	gender	age	dept	person	0.5		1392
1187	0013942010/10/24	89-4	-4	0.89	10	1.41	0.63083851394763	gender	age	dept	person	0.5		1393
1188	0013952010/10/24	100-1.37	-1.37	1	11	1.01	0.525276554181656	gender	age	dept	person	-1		1394
1189	0013962010/10/24	64-0.95	-0.95	0.64	11	0.7	0.520148880121321	gender	age	dept	person	1.5		1395
1190	0013972010/10/24	94-1.22	-1.22	0.94	11	0.96	0.520012933477459	gender	age	dept	person	1.5		1396
1191	0013982010/10/24	105-0.95	-0.95	1.05	11	1.15	0.520148880121321	gender	age	dept	person	1		1397
1192	0013992010/10/24	58-0.46	-0.46	0.58	11	0.69	0.529038785909171	gender	age	dept	person	-1		1398
1193	0014002010/10/24	102-0.68	-0.68	1.02	11	1.02	0.519385269853201	gender	age	dept	person	1.5		1399
1194	0014012010/10/24	893.86	3.86	0.89	10	0.92	0.563243639541055	gender	age	dept	person	-1		1400
1195	0014022010/10/24	1041.78	1.78	1.04	11	1.1	0.515461204130676	gender	age	dept	person	-1		1401
1196	0014032010/10/24	1190.9	0.9	1.19	10	1.19	0.524252061134045	gender	age	dept	person	-1.5		1402
1197	0014042010/10/24	2252.25	2.25	2.25	10	2.12	0.540474970197825	gender	age	dept	person	1		1403
1198	0014052010/10/24	953.01	3.01	0.95	11	0.99	0.520294852590444	gender	age	dept	person	1		1404
1199	0014062010/10/24	98-3.69	-3.69	0.98	10	1.28	0.559776594517595	gender	age	dept	person	0		1405
1200	0014072010/10/24	320.81	0.81	0.32	10	0.33	0.534733425625104	gender	age	dept	person	0.5		1406
1201	0014082010/10/24	1151.1	1.1	1.15	10	1.13	0.534931511009025	gender	age	dept	person	-0.5		1407
1202	0014092010/10/24	640.1	0.1	0.64	11	0.63	0.5257444601602	gender	age	dept	person	-1		1408
1203	0014102010/10/24	481.25	1.25	0.48	11	0.5	0.514756390149323	gender	age	dept	person	-1		1409
1204	0014112010/10/24	1321.25	1.25	1.32	11	1.27	0.514756390149323	gender	age	dept	person	-0.5		1410
1205	0014122010/10/24	1740.53	0.53	1.74	10	1.73	0.535362216092761	gender	age	dept	person	0		1411

## Sheet: r_report
			Item-By-Item Report of a Maximum Information CAT for a Single Examinee
This test terminated when the SE less than				0.47
Minimum number of items =			10	Maximum number of items =			18
Examinee Name:				Theta was estimated by maximum likelihood
Examinee ID:		001412		The standard error band plotted as that pluses mor minumes MSE around theta
Date tested:		2010-10-24		X=initial theta value C=Correct answer I=incorrect answer
Item	Theta	SE	-6	-5	-4	-3	-2	-1	0	1	2	3	4	5	6	|Z|
7	0	0	----------3----------------------------------------------------------------------													>
6	1.27	0	----------2---------------------------------------------------------													>
8	-1.49	0	----------1-------------------------------------------------------------------------------------													2.41*
9	0.2	0.67	-------3------
4	0.36	0.62	------2-----
5	0.72	0.59	------3-----
3	0.85	0.55	------2-----
1	0.86	0.52	-----1----
2	0.52	0.49	-----0----
10	0.53	0.47	-----2----
			>Arbitrarily assigned value, These values were not used to terminate the test.
			* |Z|>2 denotes that unexpected response occurred
			The final theta estimate based on the tested items was 0.53 with a standard error of 0.47,
			resulting in a standard error band of 6.00000000000001E-02 to 1

## Sheet: procedure
Item_no	Items	difficulty	b1	b2	b3	b4	0	1	2	10	25	10	#DIV/0!	expected	var	z	0	information	se	infit	outfit
7	Staff told you how to contact if worries happened after leaving?	-0.3	-4.06	-2.21	1.27	3.81	Strongly NS	Not Satisfied	Fair	Satisfied	Strongly S	3		2.71	0.37	0.48	0	0	0	0	0	1899-12-31 23:14:22
6	How long after using call button before you got the help you needed?	0.42	-3.34	-1.49	1.99	4.53	Strongly NS	Not Satisfied	Fair	Satisfied	Strongly S	2		2.45	0.34	0.77	1.27	0	0	0	0
8	You feel wait a long time to get to a bed on a ward?	-0.63	-4.39	-2.54	0.94	3.48	Strongly NS	Not Satisfied	Fair	Satisfied	Strongly S	3		2.83	0.37	0.28	-1.49	0	0	0	0
5	Were you involved to be in decisions about your care and treatment?	0.67	-3.09	-1.24	2.24	4.78	Strongly NA	Not Agree	Fair	Agree	Strongly A	2		2.37	0.33	0.64	0.84	2.29568	0.66	0.52	0.49
3	Hospital staff talk about your worries and fears?	2.22	-1.54	0.31	3.79	6.33	Strongly disagree	Not Agree	Fair	Agree	Strongly Agree	3		1.91	0.29	2.02	1.37	2.68745	0.61	1.14	1.19
1	Staff told you about medication side effects when going home?	3.78	0.02	1.87	5.35	7.89	Strongly NS	Not Satisfied	Fair	Satisfied	Strongly S	4		1.36	0.42	4.07	2.27	3.07787	0.57	3.56	3.44
2	Doctors or nurses gave your family information needed to help you?	2.76	-1	0.85	4.33	6.87	Strongly NS	Not Satisfied	Fair	Satisfied	Strongly S	3		1.75	0.33	2.18	2.59	3.55999	0.53	3.41	3.51
4	Ever bothered by noise at night from other patients?	1.58	-2.18	-0.33	3.15	5.69	Hard to	Tolerance	Fair	A little	None	2		2.09	0.28	0.17	2.5	3.69822	0.52	3.1	3.12
9	How would you rate well the doctors and nurses worked together?	-0.71	-4.47	-2.62	0.86	3.4	Strongly NS	Not Satisfied	Fair	Satisfied	Strongly S	1		2.86	0.37	3.06	1.98	4.16493	0.49	4.29	4.01
10	How organized was the care you received in A&E?	-0.95	-4.71	-2.86	0.62	3.16	Strongly NS	Not Satisfied	Fair	Satisfied	Strongly S	2		2.95	0.37	1.56	1.75	4.52694	0.47	4.21	3.86
																	-2.86

## Sheet: buffer
18		0											8
1	Did staff tell you about medication side effects when going home?	3.78	0.02	1.87	5.35	7.89	Strongly NS	Not Satisfied	Fair	Satisfied	Strongly S		1
2	Did doctors or nurses give your family information needed to help you?	2.76	-1	0.85	4.33	6.87	Strongly NS	Not Satisfied	Fair	Satisfied	Strongly S		1
3	Did hospital staff talk about your worries and fears?	2.22	-1.54	0.31	3.79	6.33	Strongly NA	Not Agree	Fair	Agree	Strongly A		1
4	Were you ever bothered by noise at night from other patients?	1.58	-2.18	-0.33	3.15	5.69	Hard to	Tolerance	Fair	A little	None		1
5	Were you involved in decisions about your care and treatment?	0.67	-3.09	-1.24	2.24	4.78	Strongly NA	Not Agree	Fair	Agree	Strongly A		1
6	How long was it after using the call button before you got the help you needed?	0.42	-3.34	-1.49	1.99	4.53	Strongly NS	Not Satisfied	Fair	Satisfied	Strongly S		1
7	Did staff tell you how to contact them if worries happened after leaving?	-0.3	-4.06	-2.21	1.27	3.81	Strongly NS	Not Satisfied	Fair	Satisfied	Strongly S		1
8	Did you feel you waited a long time to get to a bed on a ward?	-0.63	-4.39	-2.54	0.94	3.48	Strongly NS	Not Satisfied	Fair	Satisfied	Strongly S		1
9	How would you rate how well the doctors and nurses worked together?	-0.71	-4.47	-2.62	0.86	3.4	Strongly NS	Not Satisfied	Fair	Satisfied	Strongly S		1
10	How organized was the care you received in A&E?	-0.95	-4.71	-2.86	0.62	3.16	Strongly NS	Not Satisfied	Fair	Satisfied	Strongly S		1
11	Were you given enough notice of your date of admission?	-1.08	-4.84	-2.99	0.49	3.03	Strongly NS	Not Satisfied	Fair	Satisfied	Strongly S
12	Were you bothered by noise at night from hospital staff?	-1.1	-4.86	-3.01	0.47	3.01	Hard to	Tolerance	Fair	A little	None
13	Did you have confidence and trust in the doctors treating you?	-1.1	-4.86	-3.01	0.47	3.01	None	Hard to	Fair	A little	Trust
14	Did staff say one thing and something quite different happened to you?	-1.1	-4.86	-3.01	0.47	3.01	Strongly NA	Not Agree	Fair	Agree	Strongly A
15	Did staff explain the purpose of the medicines so that you could understand?	-1.1	-4.86	-3.01	0.47	3.01	Strongly NA	Not Agree	Fair	Agree	Strongly A
16	Did doctors talk in front of you as if you weren't there?	-1.12	-4.88	-3.03	0.45	2.99	Strongly NA	Not Agree	Fair	Agree	Strongly A
17	Did you get answers that you could understand from a nurse?	-1.12	-4.88	-3.03	0.45	2.99	Strongly NA	Not Agree	Fair	Agree	Strongly A
18	Did hospital staff do everything they could to help you control your pain?	-1.12	-4.88	-3.03	0.45	2.99	Strongly NA	Not Agree	Fair	Agree	Strongly A

## Sheet: data
4	3.78	2.76	2.22	1.58	0.67	0.42	-0.3	-0.63	-0.71	-0.95	-1.08	-1.1	-1.1	-1.1	-1.1	-1.12	-1.12	-1.12
3.14	1	1	2	2	2	3	2	3	3	2	2	2	3	3
3.88	3	3	2	2	3	3	4	4	4	4	4	4	3	3	3	3	4	4
2.17	1	1	2	3	2	3	4	3	3	3	4	3	3	3	3	3	3	3
-0.03	0	1	2	1	2	2	2	2	2	2	3	3	2	2	3	2	3	2
3.5	2	3	2	2	3	3	4	3	4	3	3	4	3	4	4	4	4	3
4.3	3	3	2	4	3	3	4	4	4	3	3	4	4	4	4	3	4	3
3.5	2	1	2	4	4	3	2	4	4	3	3	4	3	4	3	4	4	4
2.98	2	2	2	2	3	2	3	3	4	4	3	4	4	2	4	4	4	3
3.69	2	3	2	2	3	3	4	4	3	4	3	3	4	3	4	4	4	4
0.45	0	1	2	1	2	2	2	3	3	3	3	2	2	3	2	3	3	2
5.37	3	3	3	3	4	3	4	4	4	4	4	3	4	4	4	4	4	4
3.33	2	3	2	3	3	2	2	4	3	4	4	4	4	3	4	4	3	3
1.08	2	1	2	1	2	2	3	4	2	3	4	3	2	3	3	2	2	2
0.45	1	1	2	2	2	3	2	2	2	2	3	2	2	2	3	3	3	2
1.86	2	2	2	2	3	2	2	3	4	3	3	3	3	2	4	2	3	3
2.33	2	2	2	2	2	3	2	3	3	3	3	4	3	3	3	3	4	4
0.61	2	2	2	1	1	3	2	2	2	2	2	3	2	3	3	2	3	3
4.09	1	3	2	4	3	3	3	4	4	4	4	4	4	4	3	4	4	3
3.69	1	3	2	2	3	3	3	4	4	4	3	4	4	4	4	3	4	4
3.88	2	1	2	2	3	3	4	4	4	4	4	4	4	4	3	4	4	4
4.09	3	4	3	3	2	3	4	4	4	4	4	3	4	3	4	2	3	4
4.54	3	3	2	3	4	3	4	3	3	4	4	4	4	4	4	4	4	3
2.02	0	1	2	3	2	3	2	4	3	4	4	3	3	3	3	2	4	3
1.7	0	1	2	2	2	3	2	3	3	3	3	4	3	4	2	3	3	4
3.69	2	3	2	3	3	3	4	4	3	4	4	4	3	3	4	3	4	3
3.33	2	3	2	2	3	2	3	4	4	4	4	3	4	3	4	3	3	4
2.02	1	3	2	1	2	3	2	3	3	3	3	3	3	4	3	3	3	4
3.5	2	3	2	1	3	3	4	3	4	3	3	4	4	4	3	4	4	4
-0.54	1	1	2	1	1	2	2	2	2	2	3	2	2	2	2	2	2	2
-1.24	0	0	1	1	1	2	2	2	2	2	2	2	2	2	2	2	2	2
-1.24	0	0	1	1	1	2	1	2	2	3	2	2	2	2	2	2	2	2
-1.41	0	0	1	2	1	2	1	1	2	2	2	2	2	2	2	2	2	2
2.17	2	2	2	3	2	3	4	1	4	3	2	4	3	3	2	3	3	4
0.45	0	1	2	1	2	3	2	2	3	3	2	3	2	3	2	3	2	3
1.54	2	3	2	2	2	2	4	3	2	2	2	3	2	2	4	3	3	3
1.7	2	3	2	1	2	3	3	2	2	2	3	3	3	3	4	3	3	3
4.54	2	3	3	2	3	3	4	4	4	4	4	4	4	4	3	4	4	4
0.92	1	1	2	2	2	3	2	2	2	3	3	2	3	3	2	3	3	3
2.82	1	3	2	4	2	3	4	3	3	3	3	4	3	4	3	3	3	3
2.17	1	3	2	2	3	2	3	3	3	3	3	3	4	2	4	3	3	3
1.39	0	1	2	1	3	3	2	2	4	3	2	2	4	4	3	3	3	3
3.15	2	2	2	2	3	3	4	4	3	4	3	4	3	4	3	3	3	4
2.02	2	2	2	2	3	3	3	3	2	4	4	2	4	3	3	2	3	2
0.92	1	1	2	2	2	2	2	3	3	3	3	2	3	3	2	2	3	3
-1.06	0	1	2	1	1	1	2	1	2	2	2	3	2	2	2	2	2	2
1.08	2	1	2	3	2	2	2	2	2	2	2	3	3	2	4	3	3	3
1.54	0	1	2	2	3	3	4	2	4	2	2	2	3	3	3	4	3	3
4.09	2	2	2	4	3	3	3	3	4	4	3	4	4	4	4	4	4	4
4.54	2	3	2	4	3	3	4	4	4	4	4	4	3	4	4	3	4	4
2.17	1	2	2	2	2	2	3	4	3	3	4	3	3	3	3	4	3	3
6.14	3	3	3	4	3	4	4	4	4	4	4	4	4	4	4	4	4	4
2.49	2	2	2	1	3	3	3	4	3	3	3	3	3	3	3	4	3	4
2.33	1	2	2	2	3	3	4	3	3	3	3	3	3	3	3	3	4	3
2.17	1	3	2	2	3	2	2	3	3	3	3	4	3	3	3	4	3	3
1.86	2	2	2	2	2	3	4	4	2	3	4	2	2	3	3	2	3	3
3.69	2	2	2	3	3	3	3	4	4	3	3	4	4	4	3	4	4	4
0.77	0	1	2	1	2	2	2	2	3	3	3	3	3	3	3	4	2	2
1.7	2	1	2	2	3	3	2	2	3	3	3	2	3	3	3	3	3	4
2.82	2	3	2	2	3	3	3	3	2	3	4	3	3	3	4	3	4	4
3.69	2	2	3	2	4	3	3	3	4	4	3	3	4	4	3	4	4	4
1.39	1	1	2	2	3	2	2	3	3	3	3	3	3	3	2	3	3	3
1.7	1	2	2	2	2	3	2	2	2	3	3	4	2	3	4	4	3	3
1.7	1	2	2	3	2	3	4	2	3	3	2	4	3	2	3	3	3	2
0.92	0	1	2	1	2	3	2	2	3	2	3	3	3	4	2	3	3	3
0.45	2	1	2	2	2	1	3	2	2	2	2	2	3	3	2	3	2	3
5.07	3	3	3	2	4	3	4	4	4	4	4	3	4	4	4	4	4	4
-0.2	0	1	2	1	1	2	2	2	2	3	2	3	2	2	2	3	2	3
2.98	2	3	2	3	3	3	4	3	3	4	4	4	3	3	3	2	3	3
2.65	1	3	2	2	3	3	3	4	3	4	4	3	3	2	3	3	3	4
3.33	2	3	2	2	3	3	4	3	3	4	4	3	4	4	3	4	3	3
0.13	0	1	2	2	1	2	2	2	2	3	2	2	2	3	2	3	3	3
-1.24	0	1	1	0	1	2	2	1	2	2	2	2	2	2	3	2	2	2
-1.59	0	0	1	2	1	2	1	1	1	2	2	2	2	2	2	2	2	2
-1.06	0	1	1	2	1	2	1	1	1	2	2	4	2	2	2	2	2	2
-1.24	0	1	1	1	1	2	2	1	2	2	2	2	2	2	2	2	2	2
-0.37	1	0	2	2	1	2	2	2	2	2	2	2	2	3	2	2	2	3
-0.2	0	1	2	2	1	3	2	2	2	2	3	2	2	2	3	2	2	2
0.45	2	2	2	2	2	2	2	2	2	2	2	3	2	2	4	2	2	2
-0.88	0	1	1	1	1	2	2	2	2	2	2	2	2	2	2	3	2	2
0.61	1	1	2	3	2	2	2	2	2	2	3	3	3	3	3	2	2	2
0.77	1	1	2	1	3	3	2	2	3	3	2	3	3	3	2	3	2	2
1.7	1	1	2	2	2	3	4	3	3	3	4	3	3	3	3	2	3	2
2.65	2	3	2	2	3	3	3	3	3	3	2	3	4	3	4	4	3	3
3.88	2	3	2	3	2	3	4	3	4	3	4	4	4	4	4	4	4	3
3.5	2	2	2	3	3	3	4	4	3	4	4	4	4	4	4	3	3	2
6.14	3	3	3	4	4	3	4	4	4	4	4	4	4	4	4	4	4	4
3.88	1	3	2	3	3	3	4	4	4	4	4	3	4	4	3	3	4	4
0.61	0	2	2	1	2	2	2	2	2	3	3	3	2	3	2	3	3	3
2.98	3	3	2	2	3	3	2	4	3	4	3	3	4	2	4	3	4	3
1.86	1	1	2	2	2	3	3	3	3	4	4	3	2	4	3	2	3	3
1.23	0	1	2	1	2	3	3	3	3	3	3	2	3	3	2	4	3	3
3.88	2	2	2	3	3	3	2	4	4	4	4	4	4	4	4	3	4	4
5.07	2	3	3	3	3	3	4	4	4	4	4	4	4	4	4	4	4	4
0.29	0	1	2	1	2	2	2	2	2	2	2	3	2	3	3	3	3	3
1.23	0	1	2	1	2	3	2	3	3	3	3	4	3	3	3	3	3	2
4.54	1	2	3	3	3	4	3	4	4	4	4	4	4	4	4	4	4	4
2.98	2	3	2	2	3	3	3	3	3	4	4	2	3	3	4	4	4	3
2.82	2	0	2	2	3	3	4	4	4	2	3	3	4	4	3	4	3	4
5.73	3	3	3	4	4	3	4	4	4	3	4	4	4	4	4	4	4	4
1.23	0	1	2	2	1	3	3	3	2	4	4	3	3	3	2	3	2	3
2.82	2	3	3	3	2	3	3	3	3	4	3	4	3	3	3	3	3	3
5.07	3	3	3	3	4	3	4	3	4	4	4	4	4	4	4	3	4	4
4.79	2	2	2	4	3	3	4	4	4	4	4	4	4	4	4	4	4	4
1.7	1	1	2	2	2	3	2	4	3	4	4	2	2	3	3	3	3	3
4.3	3	3	3	2	4	3	3	3	4	4	3	4	4	3	4	4	4	4
4.79	2	2	3	2	4	3	4	4	4	4	4	4	4	4	4	4	4	4
2.17	2	3	2	2	3	3	3	3	3	2	3	4	3	3	3	2	3	3
1.86	1	1	2	2	2	2	2	4	3	4	4	3	3	3	2	3	4	3
6.14	3	3	3	4	3	4	4	4	4	4	4	4	4	4	4	4	4	4
5.07	3	3	2	3	4	3	4	4	4	4	4	4	4	4	4	4	3	4
1.54	1	1	2	3	2	3	3	3	3	2	2	3	3	3	3	3	3	3
4.54	3	3	3	3	4	2	4	2	3	4	4	4	4	4	4	4	4	4
6.14	3	3	3	4	4	3	4	4	4	4	4	4	4	4	4	4	4	4
3.33	2	3	2	3	3	3	4	2	4	2	2	4	4	4	4	4	4	3
1.7	2	1	2	2	3	2	4	4	2	2	4	2	2	3	3	4	3	2
4.54	3	2	3	3	4	3	4	4	4	3	3	3	4	4	4	4	4	4
0.92	0	1	2	3	3	3	2	2	2	2	3	2	3	2	4	3	3	2
2.02	2	1	2	2	3	3	2	3	3	2	2	3	3	4	3	4	3	4
-1.41	0	0	1	0	1	3	1	2	2	2	2	2	2	2	2	2	2	2
-0.37	0	1	2	1	1	2	2	1	2	2	2	3	2	4	2	3	2	2
2.02	1	1	2	2	3	3	2	4	3	4	3	3	3	4	2	3	3	3
0.45	2	1	1	4	1	2	2	2	2	2	2	3	3	2	3	3	2	2
4.09	1	1	3	4	4	4	4	4	3	2	4	4	3	4	4	4	4	4
6.63	4	3	3	4	4	3	4	4	4	4	4	4	4	4	4	4	4	4
9.63	4	4	4	4	4	4	4	4	4	4	4	4	4	4	4	4	4	4
4.09	2	0	3	4	4	4	3	4	4	3	3	4	4	4	3	4	4	4
6.63	3	4	3	4	4	3	4	4	4	4	4	4	4	4	4	4	4	4
6.63	3	4	3	4	4	3	4	4	4	4	4	4	4	4	4	4	4	4
6.63	3	4	3	4	4	3	4	4	4	4	4	4	4	4	4	4	4	4
6.14	4	3	4	4	4	3	4	4	4	4	4	4	3	4	4	4	4	3
8.23	3	4	4	4	4	4	4	4	4	4	4	4	4	4	4	4	4	4
6.63	3	4	3	4	4	3	4	4	4	4	4	4	4	4	4	4	4	4
7.27	4	4	4	3	4	3	4	4	4	4	4	4	4	4	4	4	4	4
5.07	2	3	3	4	3	4	4	4	4	4	4	3	4	4	3	4	4	4
6.63	4	4	3	4	4	3	4	4	4	3	4	4	4	4	4	4	4	4
9.63	4	4	4	4	4	4	4	4	4	4	4	4	4	4	4	4	4	4
6.14	3	3	3	4	4	3	4	4	4	4	4	4	4	4	4	4	4	4
4.79	3	3	2	4	4	3	2	4	3	4	4	4	4	4	4	4	4	4
1.39	1	1	2	2	3	2	2	2	3	3	3	3	3	3	3	3	3	3
5.07	3	3	2	4	4	3	4	4	4	4	3	4	4	3	4	4	4	4
1.7	2	1	2	1	3	3	4	3	2	3	4	2	3	3	3	2	3	3
2.65	2	1	2	2	3	3	4	3	4	3	3	3	3	4	3	3	3	4
3.5	2	2	2	1	4	3	4	4	4	4	4	3	4	3	3	3	4	4
3.88	2	3	2	2	4	3	4	3	4	4	4	3	4	4	3	3	4	4
0.77	2	1	2	1	2	2	3	3	3	2	2	3	3	2	3	2	3	2
2.17	1	2	2	3	3	3	2	2	3	3	3	3	4	3	4	3	3	3
2.49	2	1	2	3	2	3	3	3	3	4	3	3	3	4	3	4	3	3
3.5	3	3	3	3	3	3	4	2	4	2	3	3	4	3	4	4	4	3
4.79	2	3	3	4	4	3	4	3	4	4	3	4	4	3	4	4	4	4
2.17	2	2	2	2	3	2	3	3	3	4	3	2	3	3	3	3	3	4
7.27	4	3	3	4	4	4	4	4	4	4	4	4	4	4	4	4	4	4
4.3	2	3	3	4	4	3	4	4	4	3	3	4	3	3	4	3	4	4
2.49	2	3	2	2	3	3	4	4	2	3	4	3	3	2	4	2	3	3
0.92	1	1	2	2	3	2	2	2	2	3	3	2	3	2	3	3	3	3
0.61	2	1	2	1	2	2	3	3	2	2	3	3	2	2	3	2	2	3
1.23	2	1	2	1	2	2	2	2	3	3	3	3	3	3	3	3	2	4
3.69	2	2	3	4	3	3	2	4	4	4	3	4	4	4	3	4	3	3
1.39	1	1	2	3	2	3	2	4	2	2	3	3	3	3	3	3	2	3
1.7	2	2	2	3	2	2	2	3	2	3	3	3	4	2	4	3	2	3
0.29	2	1	2	1	2	2	2	3	2	3	3	2	2	2	2	3	2	2
2.17	2	1	2	2	2	3	4	4	3	2	3	3	3	4	4	3	2	3
1.08	2	1	2	1	2	3	2	3	2	3	3	3	3	3	3	2	3	2
5.07	3	4	2	4	4	3	4	4	4	4	4	3	4	4	4	3	3	4
3.5	2	3	2	2	3	3	4	3	3	3	3	4	4	3	4	4	4	4
4.79	3	3	2	4	3	4	4	4	4	4	4	4	4	4	4	3	3	3
2.65	0	2	2	2	3	3	2	4	4	4	4	3	3	3	2	4	4	4
3.5	1	2	2	3	3	3	2	4	4	4	4	4	4	3	3	4	4	4
1.08	0	0	2	2	3	3	2	3	3	2	3	2	3	3	2	4	3	3
0.29	0	3	2	3	1	2	2	2	2	2	2	2	3	2	3	3	2	2
1.86	0	1	2	2	3	3	2	2	3	3	3	4	3	4	2	4	3	4
1	0	0	0	0	0	0	0	0	0	0	0	0	0	0	0	0	0	0
2	-3.76	-3.76	-3.76	-3.76	-3.76	-3.76	-3.76	-3.76	-3.76	-3.76	-3.76	-3.76	-3.76	-3.76	-3.76	-3.76	-3.76	-3.76
3	-1.91	-1.91	-1.91	-1.91	-1.91	-1.91	-1.91	-1.91	-1.91	-1.91	-1.91	-1.91	-1.91	-1.91	-1.91	-1.91	-1.91	-1.91
4	1.57	1.57	1.57	1.57	1.57	1.57	1.57	1.57	1.57	1.57	1.57	1.57	1.57	1.57	1.57	1.57	1.57	1.57
5	4.11	4.11	4.11	4.11	4.11	4.11	4.11	4.11	4.11	4.11	4.11	4.11	4.11	4.11	4.11	4.11	4.11	4.11

[truncated: 6 more sheets: report, item, poly2, eap, eap2, fre]
